# Supplementary material for: YTHDC1 mediates nuclear export of N6-methyladenosine methylated mRNAs
Source: eLife. 2017 Oct 6;6:e31311. doi: 10.7554/eLife.31311 (PMC5648532; doi:10.7554/eLife.31311)
Supplement: Figure 1—source data 1. [file elife-31311-fig1-data1.xlsx]

## Sheet: 1A
eLIFE Figure 1a
Cytoplasmic m6A Halflife				Average	STDEV
Sample	m6A/A (%)		siControl 0h	0.391825	0.0260988
siControl 1 0h	0.385994		siYTHDF2 0h	0.470208	0.0399141	p = 0.017
siControl 2 0h	0.430142		siControl 3h	0.290448	0.0331296
siControl 2 0h	0.378191		siYTHDF2 3h	0.418376	0.0688639	p = 0.016
siControl 4 0h	0.372974		siControl 6h	0.236794	0.03797
siYTHDF2 1 0h	0.499516		siYTHDF2 6h	0.390265	0.0793933	p = 0.013
siYTHDF2 2 0h	0.432588
siYTHDF2 3 0h	0.439216
siYTHDF2 4 0h	0.50951
siControl 1 3h	0.269402
siControl 2 3h	0.259014
siControl 2 3h	0.332255
siCOntrol 4 3h	0.30112
siYTHDF2 1 3h	0.419683
siYTHDF2 2 3h	0.358474
siYTHDF2 3 3h	0.514457
siYTHDF2 4 3h	0.380891
siControl 1 6h	0.182665
siControl 2 6h	0.263463
siControl 2 6h	0.238135
siControl 4 6h	0.262912
siYTHDF2 1 6h	0.300863
siYTHDF2 2 6h	0.451157
siYTHDF2 3 6h	0.346196
siYTHDF2 4 6h	0.462841

## Sheet: 1B
eLIFE Figure 1B
Nuclear m6A Halflife
Sample	m6A/A (%)			Average	STDEV
siControl 0h 1	0.396459		siControl 0h	0.400106	0.00608485
siControl 0h 2	0.403752		siYTHDC1 0h	0.456036	0.0229883	p = 0.003
siYTHDC1 0h 1	0.443215		siControl 3h	0.326164	0.0046411
siYTHDC1 0h 2	0.430291		siYTHDC1 3h	0.404762	0.0493622	p = 0.019
			siControl 6h	0.292001	0.00224463
siControl 3h 1	0.331844		siYTHDC1 6h	0.393903	0.0107469	p < 0.0001
siControl 3h 2	0.320485
siYTHDC1 3h 1	0.365761
siYTHDC1 3h 2	0.358469
siControl 6h 1	0.29481
siControl 6h 2	0.290202
siYTHDC1 6h 1	0.40536
siYTHDC1 6h 2	0.400681
siControl 0h 3	0.393606
siControl 0h 4	0.406605
siYTHDC1 0h 3	0.472615
siYTHDC1 0h 4	0.478021
siControl 3h 3	0.32594
siControl 3h 4	0.326389
siYTHDC1 3h 3	0.445385
siYTHDC1 3h 4	0.449433
siControl 6h 3	0.290177
siControl 6h 4	0.292814
siYTHDC1 6h 3	0.383561
siYTHDC1 6h 4	0.386009

## Sheet: 1C
eLIFE Figure 1C
Nuclear m6A Halflife
Sample	m6A/A (%)			Average	STDEV
siControl 0h 1	0.385469		siControl 0h	0.4	0.0293336
siControl 0h 2	0.420316		siYTHDF2 0h	0.392395	0.0222202	p = 0.733
siYTHDF2 0h 1	0.390789		siControl 3h	0.304177	0.0174518
siYTHDF2 0h 2	0.40539		siYTHDF2 3h	0.370453	0.0322662	p = 0.059
			siControl 6h	0.297666	0.0340131
siControl 3h 1	0.293397		siYTHDF2 6h	0.322406	0.0268635	p = 0.232
siControl 3h 2	0.290822
siYTHDF2 3h 1	0.363452
siYTHDF2 3h 2	0.336064
siControl 6h 1	0.262071
siControl 6h 2	0.341131
siYTHDF2 6h 1	0.305739
siYTHDF2 6h 2	0.360357
siControl 0h 3	0.428258
siControl 0h 4	0.365956
siYTHDF2 0h 3	0.392518
siYTHDF2 0h 4	0.389779
siControl 3h 3	0.329048
siControl 3h 4	0.303441
siYTHDF2 3h 3	0.307047
siYTHDF2 3h 4	0.349984
siControl 6h 3	0.289798
siControl 6h 4	0.279317
siYTHDF2 6h 3	0.326656
siYTHDF2 6h 4	0.296871

## Sheet: 1D
eLIFE Figure 1B
Cytoplasmic m6A Halflife
Sample	m6A/A (%)			Average	STDEV
siControl 0h 1	0.385994		siControl 0h	0.391825	0.0260988
siControl 0h 2	0.430142		siYTHDC1 0h	0.314358	0.0703488	p = 0.032
siYTHDC1 0h 1	0.306937		siControl 3h	0.319895	0.0331296
siYTHDC1 0h 2	0.385482		siYTHDC1 3h	0.286183	0.0319701	p = 0.532
			siControl 6h	0.236794	0.03797
siControl 3h 1	0.269402		siYTHDC1 6h	0.246836	0.0229478	p=0.444
siControl 3h 2	0.259014
siYTHDC1 3h 1	0.241006
siYTHDC1 3h 2	0.332546
siControl 6h 1	0.182665
siControl 6h 2	0.263463
siYTHDC1 6h 1	0.246456
siYTHDC1 6h 2	0.277751
siControl 0h 3	0.378191
siControl 0h 4	0.372974
siYTHDC1 0h 3	0.271739
siYTHDC1 0h 4	0.293274
siControl 3h 3	0.332255
siControl 3h 4	0.30112
siYTHDC1 3h 3	0.227674
siYTHDC1 3h 4	0.283981
siControl 6h 3	0.238135
siControl 6h 4	0.262912
siYTHDC1 6h 3	0.214514
siYTHDC1 6h 4	0.292954
