# Supplementary material for: YTHDC1 mediates nuclear export of N6-methyladenosine methylated mRNAs
Source: eLife. 2017 Oct 6;6:e31311. doi: 10.7554/eLife.31311 (PMC5648532; doi:10.7554/eLife.31311)
Supplement: Figure 1—figure supplement 1—source data 1. [file elife-31311-fig1-figsupp1-data1.xlsx]

## Sheet: Sheet1
Sample Name	Sample ID	Sample Type	Component Name	Actual Concentration	Area	Height	Retention Time	Width at 50%
IAR-STD-1		Standard	A	7.8125	115503	7698.34	1.36381	0.244911
IAR-STD-1-re		Standard	A	7.8125	2.55703e+06	373926	1.45026	0.100994
IAR-STD-1-tp		Standard	A	7.8125	2.43528e+06	356774	1.45109	0.100757
IAR-STD-2		Standard	A	15.625	5.08633e+06	721888	1.45111	0.100477
IAR-STD-2-re		Standard	A	15.625	5.36005e+06	758348	1.44564	0.100346
IAR-STD-2-tp		Standard	A	15.625	5.35899e+06	762419	1.44198	0.100439
IAR-STD-3		Standard	A	31.25	1.02551e+07	1.47326e+06	1.44495	0.100253
IAR-STD-3-re		Standard	A	31.25	1.03766e+07	1.50128e+06	1.44423	0.100349
IAR-STD--tp		Standard	A	31.25	1.06161e+07	1.534e+06	1.44289	0.100223
IAR-STD-4		Standard	A	62.5	2.11001e+07	3.05464e+06	1.44094	0.100454
IAR-STD-4-re		Standard	A	62.5	2.12061e+07	3.07799e+06	1.43946	0.100642
IAR-STD-4-tp		Standard	A	62.5	2.05587e+07	2.99082e+06	1.43748	0.0999624
IAR-STD-5		Standard	A	125	3.95235e+07	5.74883e+06	1.43782	0.100586
IAR-STD-5-re		Standard	A	125	4.03306e+07	5.88456e+06	1.43703	0.100364
IAR-STD-5-tp		Standard	A	125	3.94989e+07	5.74523e+06	1.43834	0.100771
IAR-STD-6		Standard	A	250	7.42511e+07	1.07246e+07	1.4338	0.101296
IAR-STD-6-re		Standard	A	250	7.76494e+07	1.12376e+07	1.43954	0.10136
IAR-STD-6-tp		Standard	A	250	8.09005e+07	1.16886e+07	1.44031	0.101401
IAR-STD-7		Standard	A	500	1.46568e+08	2.07423e+07	1.4385	0.103202
IAR-STD-7-re		Standard	A	500	1.46172e+08	2.07434e+07	1.44372	0.102796
IAR-STD-7-tp		Standard	A	500	1.50174e+08	2.14327e+07	1.43864	0.102446
IAR-STD-8		Standard	A	1000	2.56736e+08	3.55946e+07	1.44463	0.104703
IAR-STD-8-re		Standard	A	1000	2.53598e+08	3.51159e+07	1.44571	0.104668
IAR-STD-8-tp		Standard	A	1000	2.62876e+08	3.65436e+07	1.44896	0.104288
IAR-STD-1		Standard	m6A	0.07813	N/A	N/A	N/A	N/A
IAR-STD-1-re		Standard	m6A	0.07813	209531	47234.7	2.94561	0.0635396
IAR-STD-1-tp		Standard	m6A	0.07813	200560	46491.4	2.93983	0.0616708
IAR-STD-2		Standard	m6A	0.15625	193410	45296.4	2.94108	0.0609926
IAR-STD-2-re		Standard	m6A	0.15625	206336	48948	2.93629	0.0620473
IAR-STD-2-tp		Standard	m6A	0.15625	208924	50021.9	2.93107	0.0611757
IAR-STD-3		Standard	m6A	0.3125	506224	116804	2.93408	0.0619954
IAR-STD-3-re		Standard	m6A	0.3125	391719	90308.6	2.93152	0.0615388
IAR-STD--tp		Standard	m6A	0.3125	359943	82024.4	2.93011	0.0626629
IAR-STD-4		Standard	m6A	0.625	673433	154272	2.92888	0.0615853
IAR-STD-4-re		Standard	m6A	0.625	710164	161327	2.92734	0.0620425
IAR-STD-4-tp		Standard	m6A	0.625	691318	158221	2.92813	0.0616459
IAR-STD-5		Standard	m6A	1.25	1.35733e+06	314771	2.92656	0.0615124
IAR-STD-5-re		Standard	m6A	1.25	1.53437e+06	354853	2.92223	0.061504
IAR-STD-5-tp		Standard	m6A	1.25	1.55066e+06	361864	2.92611	0.0608457
IAR-STD-6		Standard	m6A	2.5	2.56777e+06	602161	2.91807	0.0600694
IAR-STD-6-re		Standard	m6A	2.5	2.65774e+06	625722	2.92672	0.0599511
IAR-STD-6-tp		Standard	m6A	2.5	2.69806e+06	632529	2.92633	0.0605829
IAR-STD-7		Standard	m6A	5	5.55728e+06	1.31523e+06	2.92441	0.0597981
IAR-STD-7-re		Standard	m6A	5	5.40663e+06	1.23971e+06	2.92633	0.0620417
IAR-STD-7-tp		Standard	m6A	5	5.61573e+06	1.31472e+06	2.92772	0.0603226
IAR-STD-8		Standard	m6A	10	1.13023e+07	2.59828e+06	2.92928	0.061626
IAR-STD-8-re		Standard	m6A	10	1.12454e+07	2.60473e+06	2.93204	0.0612494
IAR-STD-8-tp		Standard	m6A	10	1.14535e+07	2.63018e+06	2.93464	0.0616709
											A	Area = 268,249*[A]
Unknown	Unknown		A	127.542	3.4213e+07	5.3836e+06	1.25377	0.0927561
Unknown re	Unknown		A	120.064	32207045	5.14942e+06	1.25648	0.0936371
Unknown tp	Unknown		A	128.537	3.44799e+07	5.44195e+06	1.24923	0.0960623
Unknown	Unknown		m6A	0.61509	692135	98615	2.63847	0.116597			m6A	Area = 1,125,257.23[m6A]
Unknown re	Unknown		m6A	0.558093	627998	76677.5	2.64919	0.127578
Unknown tp	Unknown		m6A	0.639731	719862	91959.8	2.64517	0.1286
m6A/A(%)
0.482265
0.46483
0.497703
