# Supplementary material for: YTHDC1 mediates nuclear export of N6-methyladenosine methylated mRNAs
Source: eLife. 2017 Oct 6;6:e31311. doi: 10.7554/eLife.31311 (PMC5648532; doi:10.7554/eLife.31311)
Supplement: Figure 2—source data 1. [file elife-31311-fig2-data1.xlsx]

## Sheet: 2A
eLIFE Figure 2A
Subcellular m6A levels				Average	STDEV
Sample	m6A/A (%)		siControl Total	0.4	0.0100761
siControl 1 Total	0.406349		siYTHDC1 Total	0.388042	0.0233953	p = 0.384
siControl 2 Total	0.393651		siControl Nuclear	0.411429	0.013768
siControl 3 Total	0.410582		siYTHDC1 Nuclear	0.470476	0.0320288	p = 0.015
siControl 4 Total	0.389418		siControl Cytoplasm	0.44455	0.0119691
siYTHDC1 1 Total	0.387302		siYTHDC1 Cytoplasm	0.302646	0.00513782	p < 0.001
siYTHDC1 2 Total	0.390688
siYTHDC1 3 Total	0.358519
siYTHDC1 4 Total	0.415661
siControl 1 Nuclear	0.415238
siControl 2 Nuclear	0.408466
siControl 3 Nuclear	0.394497
siControl 4 Nuclear	0.427513
siYTHDC1 1 Nuclear	0.491005
siYTHDC1 2 Nuclear	0.448677
siYTHDC1 3 Nuclear	0.438095
siYTHDC1 4 Nuclear	0.504127
siControl 1 Cytoplasmic	0.440212
siControl 2 Cytoplasmic	0.449101
siControl 3 Cytoplasmic	0.458413
siControl 4 Cytoplasmic	0.430476
siYTHDC1 1 Cytoplasmic	0.300529
siYTHDC1 2 Cytoplasmic	0.304762
siYTHDC1 3 Cytoplasmic	0.29672
siYTHDC1 4 Cytoplasmic	0.308571

## Sheet: 2D Nuclear
Image Processing	Create DAPI ROI, then apply to PolyA image and measure
Nuclear	Image	Area	Mean	Min	Max	IntDen	RawIntDen
siControl	1	2.715e-06	165.507	8	255	0.0004494	4781820
	2	1.885e-06	145.352	7	255	0.000274	7431400
	3L	1.678e-06	99.14	13	229	0.0001663	3335079
	3R	1.739e-06	106.843	5	241	0.0001858	3725086
	4	2.078e-06	87.291	3	234	0.0001814	8192925
	5	2.336e-06	87.674	6	238	0.0002048	4439882
	6L	4.76e-06	71.789	6	221	0.0003417	2963073
	6R	2.25e-06	77.516	3	202	0.0001744	1512176
	7	2.496e-06	73.408	4	224	0.0001832	4183529
	8L	2.703e-06	83.657	8	243	0.0002261	1566638
	8R	2.679e-06	105.06	4	253	0.0002814	1949910			Nuclear	Average PolyA	StdDev PolyA
	9T	1.854e-06	99.394	4	242	0.0001843	2886806			siControl	99.1233	27.6848
	9B	2.11e-06	85.972	4	250	0.0001814	2840850			siYTHDC1	168.019	8.46439	1.22265e-09	p < 0.001
			99.1233	27.6848
										Cytoplasmic	Average PolyA	StdDev PolyA
siYTHDC1	1L	3.821e-06	161.585	11	255	0.0006174	4277804			siControl	138.761	15.3536
	1TR	2.475e-06	165.011	19	255	0.0004084	2829771			siYTHDC1	101.156	14.6176	1.29793e-06	p < 0.001
	1MR	1.854e-06	181.317	12	255	0.0003361	2329204
	1BR	2.048e-06	178.701	28	255	0.0003659	2535413
	2	1.843e-06	171.025	12	255	0.0003153	15630795
	3	1.994e-06	172.65	8	255	0.0003443	7903917
	4	1.962e-06	174.879	12	255	0.0003431	8109996
	5	2.001e-06	167.967	12	255	0.0003361	14696985
	6	3.903e-06	158.13	0	255	0.0006172	21152932
	7T	2.09e-06	151.665	8	255	0.000317	7902355
	7B	2.251e-06	156.43	4	255	0.0003521	8776374
	8L	1.797e-06	167.3	12	255	0.0003006	5610395
	8R	2.138e-06	166.194	16	255	0.0003552	6630966
	9	2.421e-06	170.899	8	255	0.0004137	10515103
	10	2.167e-06	176.529	12	255	0.0003825	8184080
			168.019	8.46439

## Sheet: 2D Cytoplasmic
Image Processing	Create ROI around entire cell. Hold command key, click on DAPI ROI and choose XOR. Measure XOR.
Cytoplasmic	Image	Area	Mean	Min	Max	IntDen	RawIntDen
siControl	1	6.318e-06	150.787	0	255	0.0009526	10135890
	2	3.737e-06	153.233	0	255	0.0005727	15532600
	3L	2.567e-06	142.34	0	251	0.0003654	7326650
	3R	1.923e-06	163.49	16	252	0.0003144	6302714
	4	2.946e-06	138.168	9	249	0.000407	18386598
	5	5.081e-06	139.962	0	251	0.0007112	15415005
	6L	1.311e-05	101.699	0	242	0.001	11557810
	6R	4.229e-06	124.347	4	248	0.0005259	4559938
	7	4.534e-06	136.667	0	252	0.0006196	14147370
	8R	1.862e-06	151.667	12	252	0.0002825	1957264
	8L	2.195e-06	129.875	8	251	0.0002851	1975663
	9T	3.167e-06	136.078	6	250	0.000431	6750016
	9B	3.568e-06	135.578	6	249	0.0004838	7577209
			138.761	15.3536
siYTHDC1	1L	1.237e-05	87.511	0	247	0.001	7498118
	1TR	5.887e-06	115.441	0	255	0.0006796	4708947
	1MR	4.042e-06	114.285	0	255	0.0004619	3200671
	1BR	3.411e-06	95.215	0	255	0.0003248	2250499
	2	3.599e-06	95.624	0	252	0.0003442	17065838
	3	3.877e-06	115.411	0	255	0.0004474	10270735
	4	5.165e-06	109.863	0	255	0.0005674	13412590
	5	3.267e-06	103.4	0	255	0.0003378	14770649
	6	4.504e-06	69.156	0	235	0.0003115	10674211
	7	8.595e-06	104.88	0	255	0.0009014	22468750
	8	6.356e-06	113.276	0	252	0.00072	13440229
	9	6.252e-06	81.298	0	255	0.0005083	12918185
	10	2.829e-06	109.665	0	255	0.0003103	6638326
			101.156	14.6176

## Sheet: 2E
eLIFE Figure 2E
Subcellular m6A levels	m6A/A (%)			Average	STDEV
Empty Vector 1 Nuclear	0.3767		Empty Vector Nuclear	0.375541	0.00281774
Empty Vector 2 Nuclear	0.376382		YTHDC1-FLAG Nuclear	0.314478	0.0087405	p < 0.001
Empty Vector 3 Nuclear	0.371397		Empty Vector Cytoplasm	0.40132	0.0433096
Empty Vector 4 Nuclear	0.377685		YTHDC1-FLAG Cytoplasm	0.359316	0.00912029	p = 0.107
YTHDC1-FLAG 1 Nuclear	0.321972
YTHDC1-FLAG 2 Nuclear	0.30807
YTHDC1-FLAG 3 Nuclear	0.32204
YTHDC1-FLAG 4 Nuclear	0.305831
Empty Vector 1 Cytoplasm	0.439014
Empty Vector 2 Cytoplasm	0.359647
Empty Vector 3 Cytoplasm	0.438394
Empty Vector 4 Cytoplasm	0.368226
YTHDC1-FLAG 1 Cytoplasm	0.367128
YTHDC1-FLAG 2 Cytoplasm	0.354103
YTHDC1-FLAG 3 Cytoplasm	0.366905
YTHDC1-FLAG 4 Cytoplasm	0.34913

## Sheet: 2F
eLIFE Figure 2F
Subcellular m6A levels, performed on siYTHDF2 background	m6A/A (%)			Average	STDEV
Empty Vector 1 Nuclear	0.383945		Empty Vector Nuclear	0.380328	0.00984362
Empty Vector 2 Nuclear	0.377128		YTHDC1-FLAG Nuclear	0.348852	0.0163622	p = 0.016
Empty Vector 3 Nuclear	0.391681		Empty Vector Cytoplasm	0.464548	0.0130195
Empty Vector 4 Nuclear	0.36856		YTHDC1-FLAG Cytoplasm	0.512362	0.0143523	p = 0.003
YTHDC1-FLAG 1 Nuclear	0.348671
YTHDC1-FLAG 2 Nuclear	0.35842
YTHDC1-FLAG 3 Nuclear	0.362427
YTHDC1-FLAG 4 Nuclear	0.325889
Empty Vector 1 Cytoplasm	0.462176
Empty Vector 2 Cytoplasm	0.47592
Empty Vector 3 Cytoplasm	0.447143
Empty Vector 4 Cytoplasm	0.472954
YTHDC1-FLAG 1 Cytoplasm	0.49224
YTHDC1-FLAG 2 Cytoplasm	0.522736
YTHDC1-FLAG 3 Cytoplasm	0.522618
YTHDC1-FLAG 4 Cytoplasm	0.511855
