# Supplementary material for: YTHDC1 mediates nuclear export of N6-methyladenosine methylated mRNAs
Source: eLife. 2017 Oct 6;6:e31311. doi: 10.7554/eLife.31311 (PMC5648532; doi:10.7554/eLife.31311)
Supplement: Figure 3—source data 1. [file elife-31311-fig3-data1.xlsx]

## Sheet: Total
YTHDC1 Tragets FPKM >1			YTHDC1 Non-target FPKM > 1
(-LOG2(siYTHDC1/siControl))	Cumulative Fraction		(-LOG2(siYTHDC1/siControl))	Cumulative Fraction
-1.3786	0.00230415		-1.60399	0.000271887		p = 0.92	Wilcoxon Rank Sum
-1.28487	0.00460829		-1.49236	0.000543774		p = 0.75	T-Test
-1.18873	0.00691244		-1.48628	0.000815661
-1.04812	0.00921659		-1.3949	0.00108755
-0.925923	0.0115207		-1.3555	0.00135943
-0.86111	0.0138249		-1.32757	0.00163132
-0.812574	0.016129		-1.25552	0.00190321
-0.759248	0.0184332		-1.24016	0.0021751
-0.713905	0.0207373		-1.21641	0.00244698
-0.71122	0.0230415		-1.16683	0.00271887
-0.711182	0.0253456		-1.16382	0.00299076
-0.702094	0.0276498		-1.15925	0.00326264
-0.681953	0.0299539		-1.13162	0.00353453
-0.635745	0.0322581		-1.1286	0.00380642
-0.629831	0.0345622		-1.12084	0.0040783
-0.625834	0.0368664		-1.11272	0.00435019
-0.62013	0.0391705		-1.10949	0.00462208
-0.598354	0.0414747		-1.08014	0.00489396
-0.595228	0.0437788		-1.07326	0.00516585
-0.572306	0.0460829		-1.06668	0.00543774
-0.54722	0.0483871		-1.05069	0.00570962
-0.544491	0.0506912		-1.02474	0.00598151
-0.540433	0.0529954		-0.997122	0.0062534
-0.533823	0.0552995		-0.992397	0.00652529
-0.519724	0.0576037		-0.986532	0.00679717
-0.512105	0.0599078		-0.948715	0.00706906
-0.49937	0.062212		-0.942154	0.00734095
-0.485768	0.0645161		-0.916962	0.00761283
-0.472032	0.0668203		-0.908365	0.00788472
-0.453989	0.0691244		-0.904143	0.00815661
-0.450488	0.0714286		-0.88163	0.00842849
-0.437871	0.0737327		-0.879674	0.00870038
-0.433935	0.0760369		-0.878617	0.00897227
-0.429597	0.078341		-0.870129	0.00924415
-0.423432	0.0806452		-0.86728	0.00951604
-0.42008	0.0829493		-0.857698	0.00978793
-0.419199	0.0852535		-0.856545	0.0100598
-0.415012	0.0875576		-0.84826	0.0103317
-0.412919	0.0898618		-0.842621	0.0106036
-0.404383	0.0921659		-0.835842	0.0108755
-0.404192	0.09447		-0.834084	0.0111474
-0.397177	0.0967742		-0.823527	0.0114192
-0.385489	0.0990783		-0.820806	0.0116911
-0.38399	0.101382		-0.815421	0.011963
-0.377723	0.103687		-0.813575	0.0122349
-0.373499	0.105991		-0.810296	0.0125068
-0.370955	0.108295		-0.807334	0.0127787
-0.369134	0.110599		-0.803912	0.0130506
-0.366626	0.112903		-0.789762	0.0133225
-0.365382	0.115207		-0.784857	0.0135943
-0.35156	0.117512		-0.773165	0.0138662
-0.344173	0.119816		-0.768939	0.0141381
-0.33638	0.12212		-0.761517	0.01441
-0.329777	0.124424		-0.759491	0.0146819
-0.329594	0.126728		-0.755296	0.0149538
-0.326184	0.129032		-0.753376	0.0152257
-0.322862	0.131336		-0.748212	0.0154976
-0.314055	0.133641		-0.745248	0.0157694
-0.308113	0.135945		-0.745192	0.0160413
-0.301892	0.138249		-0.739193	0.0163132
-0.300909	0.140553		-0.738194	0.0165851
-0.298411	0.142857		-0.736223	0.016857
-0.29824	0.145161		-0.735585	0.0171289
-0.28852	0.147465		-0.733129	0.0174008
-0.287976	0.14977		-0.731523	0.0176726
-0.287141	0.152074		-0.731188	0.0179445
-0.270773	0.154378		-0.728249	0.0182164
-0.270433	0.156682		-0.725846	0.0184883
-0.270166	0.158986		-0.716447	0.0187602
-0.266622	0.16129		-0.715145	0.0190321
-0.263149	0.163594		-0.706214	0.019304
-0.26264	0.165899		-0.699616	0.0195759
-0.262423	0.168203		-0.698038	0.0198477
-0.249561	0.170507		-0.69668	0.0201196
-0.249534	0.172811		-0.686031	0.0203915
-0.249172	0.175115		-0.685126	0.0206634
-0.248723	0.177419		-0.681497	0.0209353
-0.247351	0.179724		-0.674876	0.0212072
-0.24048	0.182028		-0.668943	0.0214791
-0.239666	0.184332		-0.667875	0.021751
-0.237487	0.186636		-0.666825	0.0220228
-0.236787	0.18894		-0.665865	0.0222947
-0.234876	0.191244		-0.664589	0.0225666
-0.2316	0.193548		-0.662279	0.0228385
-0.230353	0.195853		-0.660969	0.0231104
-0.229399	0.198157		-0.660752	0.0233823
-0.228765	0.200461		-0.659586	0.0236542
-0.227393	0.202765		-0.650946	0.023926
-0.222849	0.205069		-0.650293	0.0241979
-0.222409	0.207373		-0.649786	0.0244698
-0.222406	0.209677		-0.647648	0.0247417
-0.22164	0.211982		-0.646376	0.0250136
-0.221102	0.214286		-0.636462	0.0252855
-0.216075	0.21659		-0.635866	0.0255574
-0.214042	0.218894		-0.633543	0.0258293
-0.209323	0.221198		-0.63303	0.0261011
-0.200257	0.223502		-0.630575	0.026373
-0.1993	0.225806		-0.630175	0.0266449
-0.196904	0.228111		-0.629233	0.0269168
-0.196142	0.230415		-0.629079	0.0271887
-0.195218	0.232719		-0.625628	0.0274606
-0.19507	0.235023		-0.624916	0.0277325
-0.195023	0.237327		-0.616076	0.0280044
-0.194355	0.239631		-0.609668	0.0282762
-0.192019	0.241935		-0.609337	0.0285481
-0.191726	0.24424		-0.609109	0.02882
-0.191542	0.246544		-0.60537	0.0290919
-0.188235	0.248848		-0.604277	0.0293638
-0.18713	0.251152		-0.602016	0.0296357
-0.185184	0.253456		-0.598157	0.0299076
-0.181594	0.25576		-0.59474	0.0301794
-0.18142	0.258065		-0.593205	0.0304513
-0.181268	0.260369		-0.59253	0.0307232
-0.178879	0.262673		-0.591448	0.0309951
-0.177966	0.264977		-0.591249	0.031267
-0.176135	0.267281		-0.586975	0.0315389
-0.17216	0.269585		-0.585301	0.0318108
-0.170371	0.271889		-0.581217	0.0320827
-0.169931	0.274194		-0.580907	0.0323545
-0.168639	0.276498		-0.580894	0.0326264
-0.168029	0.278802		-0.579625	0.0328983
-0.159722	0.281106		-0.579386	0.0331702
-0.157754	0.28341		-0.577818	0.0334421
-0.152112	0.285714		-0.577576	0.033714
-0.151274	0.288018		-0.577521	0.0339859
-0.143863	0.290323		-0.57696	0.0342577
-0.143183	0.292627		-0.574571	0.0345296
-0.142377	0.294931		-0.573587	0.0348015
-0.140294	0.297235		-0.572995	0.0350734
-0.138169	0.299539		-0.57271	0.0353453
-0.137279	0.301843		-0.572302	0.0356172
-0.134433	0.304147		-0.568719	0.0358891
-0.134322	0.306452		-0.563012	0.036161
-0.132818	0.308756		-0.560966	0.0364328
-0.130161	0.31106		-0.560342	0.0367047
-0.130033	0.313364		-0.559956	0.0369766
-0.127186	0.315668		-0.559762	0.0372485
-0.126678	0.317972		-0.554683	0.0375204
-0.126436	0.320276		-0.554225	0.0377923
-0.124637	0.322581		-0.552749	0.0380642
-0.121438	0.324885		-0.551779	0.0383361
-0.118081	0.327189		-0.549927	0.0386079
-0.117883	0.329493		-0.54382	0.0388798
-0.114904	0.331797		-0.543296	0.0391517
-0.112698	0.334101		-0.540166	0.0394236
-0.112673	0.336406		-0.534692	0.0396955
-0.111862	0.33871		-0.533765	0.0399674
-0.110673	0.341014		-0.533109	0.0402393
-0.109327	0.343318		-0.532992	0.0405111
-0.109208	0.345622		-0.532902	0.040783
-0.108993	0.347926		-0.530593	0.0410549
-0.106309	0.35023		-0.529424	0.0413268
-0.100688	0.352535		-0.529042	0.0415987
-0.0993515	0.354839		-0.527268	0.0418706
-0.0964824	0.357143		-0.525756	0.0421425
-0.0951534	0.359447		-0.524914	0.0424144
-0.0939015	0.361751		-0.524406	0.0426862
-0.09223	0.364055		-0.52387	0.0429581
-0.0914101	0.366359		-0.522738	0.04323
-0.0889904	0.368664		-0.520637	0.0435019
-0.0864204	0.370968		-0.520168	0.0437738
-0.0849878	0.373272		-0.519326	0.0440457
-0.083288	0.375576		-0.517858	0.0443176
-0.0793324	0.37788		-0.514587	0.0445895
-0.0781331	0.380184		-0.51453	0.0448613
-0.0772664	0.382488		-0.512096	0.0451332
-0.075093	0.384793		-0.511804	0.0454051
-0.0745201	0.387097		-0.509926	0.045677
-0.072964	0.389401		-0.509291	0.0459489
-0.0691222	0.391705		-0.504205	0.0462208
-0.0681613	0.394009		-0.50309	0.0464927
-0.0659983	0.396313		-0.502566	0.0467645
-0.0593376	0.398618		-0.501884	0.0470364
-0.0590911	0.400922		-0.500531	0.0473083
-0.0588842	0.403226		-0.499777	0.0475802
-0.0588304	0.40553		-0.499438	0.0478521
-0.0579697	0.407834		-0.497748	0.048124
-0.0570779	0.410138		-0.496457	0.0483959
-0.0566415	0.412442		-0.495575	0.0486678
-0.0554605	0.414747		-0.495247	0.0489396
-0.0546647	0.417051		-0.494093	0.0492115
-0.0522021	0.419355		-0.493695	0.0494834
-0.0499987	0.421659		-0.493437	0.0497553
-0.0492723	0.423963		-0.493241	0.0500272
-0.0478548	0.426267		-0.492822	0.0502991
-0.0469351	0.428571		-0.489061	0.050571
-0.0454981	0.430876		-0.489	0.0508428
-0.038745	0.43318		-0.488758	0.0511147
-0.0379899	0.435484		-0.488356	0.0513866
-0.0354082	0.437788		-0.487655	0.0516585
-0.0350556	0.440092		-0.487535	0.0519304
-0.0350076	0.442396		-0.486958	0.0522023
-0.0325426	0.4447		-0.486674	0.0524742
-0.0265618	0.447005		-0.485619	0.0527461
-0.0253635	0.449309		-0.480514	0.0530179
-0.0235403	0.451613		-0.479762	0.0532898
-0.0222282	0.453917		-0.478241	0.0535617
-0.0221234	0.456221		-0.477718	0.0538336
-0.0220625	0.458525		-0.477051	0.0541055
-0.0171832	0.460829		-0.476807	0.0543774
-0.0170434	0.463134		-0.474665	0.0546493
-0.0167545	0.465438		-0.473927	0.0549212
-0.013273	0.467742		-0.473422	0.055193
-0.0123409	0.470046		-0.472643	0.0554649
-0.0113857	0.47235		-0.472457	0.0557368
-0.0106633	0.474654		-0.46868	0.0560087
-0.00840713	0.476959		-0.467087	0.0562806
-0.0043895	0.479263		-0.466944	0.0565525
-0.0038224	0.481567		-0.466292	0.0568244
-0.00338875	0.483871		-0.466227	0.0570962
-0.00267789	0.486175		-0.466121	0.0573681
0.00627599	0.488479		-0.465419	0.05764
0.0067257	0.490783		-0.463674	0.0579119
0.00895702	0.493088		-0.461766	0.0581838
0.0117541	0.495392		-0.459443	0.0584557
0.0129574	0.497696		-0.459387	0.0587276
0.0145866	0.5		-0.459079	0.0589995
0.014837	0.502304		-0.457918	0.0592713
0.0183616	0.504608		-0.457742	0.0595432
0.0201972	0.506912		-0.453487	0.0598151
0.0226081	0.509217		-0.451801	0.060087
0.0228508	0.511521		-0.45145	0.0603589
0.0239876	0.513825		-0.451362	0.0606308
0.0251346	0.516129		-0.451104	0.0609027
0.0289413	0.518433		-0.448905	0.0611746
0.0299221	0.520737		-0.445719	0.0614464
0.0314822	0.523041		-0.445136	0.0617183
0.0325668	0.525346		-0.445047	0.0619902
0.0340267	0.52765		-0.44442	0.0622621
0.0353018	0.529954		-0.443313	0.062534
0.0353675	0.532258		-0.443158	0.0628059
0.0358529	0.534562		-0.442012	0.0630778
0.0394286	0.536866		-0.441494	0.0633496
0.0413588	0.539171		-0.441198	0.0636215
0.0439373	0.541475		-0.440669	0.0638934
0.0449837	0.543779		-0.440191	0.0641653
0.0451717	0.546083		-0.437989	0.0644372
0.0457368	0.548387		-0.435849	0.0647091
0.0465267	0.550691		-0.435183	0.064981
0.0484703	0.552995		-0.434712	0.0652529
0.0541507	0.5553		-0.433958	0.0655247
0.0555463	0.557604		-0.433743	0.0657966
0.0614422	0.559908		-0.431793	0.0660685
0.0620621	0.562212		-0.431281	0.0663404
0.0656198	0.564516		-0.430461	0.0666123
0.0662685	0.56682		-0.43037	0.0668842
0.0691326	0.569124		-0.430047	0.0671561
0.0695474	0.571429		-0.429859	0.0674279
0.0704854	0.573733		-0.427874	0.0676998
0.0714942	0.576037		-0.427347	0.0679717
0.0717319	0.578341		-0.425669	0.0682436
0.0769051	0.580645		-0.424052	0.0685155
0.0769518	0.582949		-0.423772	0.0687874
0.0801733	0.585253		-0.422929	0.0690593
0.0825227	0.587558		-0.422887	0.0693312
0.083018	0.589862		-0.422637	0.069603
0.0889662	0.592166		-0.422428	0.0698749
0.0903494	0.59447		-0.422298	0.0701468
0.0956563	0.596774		-0.420727	0.0704187
0.0972849	0.599078		-0.420529	0.0706906
0.0978467	0.601382		-0.420154	0.0709625
0.101263	0.603687		-0.419286	0.0712344
0.102932	0.605991		-0.418894	0.0715063
0.103025	0.608295		-0.418837	0.0717781
0.103637	0.610599		-0.418274	0.07205
0.111061	0.612903		-0.417827	0.0723219
0.115066	0.615207		-0.416092	0.0725938
0.115362	0.617512		-0.415861	0.0728657
0.117039	0.619816		-0.414098	0.0731376
0.119153	0.62212		-0.414084	0.0734095
0.11962	0.624424		-0.413717	0.0736813
0.120544	0.626728		-0.412115	0.0739532
0.122909	0.629032		-0.411819	0.0742251
0.123397	0.631336		-0.411294	0.074497
0.125012	0.633641		-0.410603	0.0747689
0.125762	0.635945		-0.41	0.0750408
0.126157	0.638249		-0.409709	0.0753127
0.126649	0.640553		-0.407806	0.0755846
0.128132	0.642857		-0.406855	0.0758564
0.129448	0.645161		-0.406512	0.0761283
0.131302	0.647465		-0.405251	0.0764002
0.131717	0.64977		-0.404712	0.0766721
0.137853	0.652074		-0.404614	0.076944
0.139143	0.654378		-0.404007	0.0772159
0.142474	0.656682		-0.403439	0.0774878
0.143413	0.658986		-0.40298	0.0777597
0.145791	0.66129		-0.40216	0.0780315
0.146632	0.663594		-0.400142	0.0783034
0.148969	0.665899		-0.399938	0.0785753
0.14993	0.668203		-0.398107	0.0788472
0.150947	0.670507		-0.397885	0.0791191
0.151622	0.672811		-0.397833	0.079391
0.151694	0.675115		-0.39775	0.0796629
0.152067	0.677419		-0.397046	0.0799347
0.152577	0.679724		-0.396371	0.0802066
0.153045	0.682028		-0.39531	0.0804785
0.153362	0.684332		-0.394931	0.0807504
0.156213	0.686636		-0.393918	0.0810223
0.156282	0.68894		-0.39307	0.0812942
0.157392	0.691244		-0.392859	0.0815661
0.158596	0.693548		-0.39262	0.081838
0.161781	0.695853		-0.392526	0.0821098
0.166487	0.698157		-0.391938	0.0823817
0.166529	0.700461		-0.391922	0.0826536
0.167046	0.702765		-0.389698	0.0829255
0.172496	0.705069		-0.389508	0.0831974
0.174833	0.707373		-0.388575	0.0834693
0.176365	0.709677		-0.388427	0.0837412
0.179996	0.711982		-0.388238	0.0840131
0.180419	0.714286		-0.387632	0.0842849
0.180475	0.71659		-0.387417	0.0845568
0.180542	0.718894		-0.385351	0.0848287
0.181631	0.721198		-0.385231	0.0851006
0.182348	0.723502		-0.385223	0.0853725
0.183497	0.725806		-0.384825	0.0856444
0.183735	0.728111		-0.384732	0.0859163
0.184739	0.730415		-0.383716	0.0861881
0.189821	0.732719		-0.383246	0.08646
0.189868	0.735023		-0.381083	0.0867319
0.189971	0.737327		-0.380758	0.0870038
0.193617	0.739631		-0.38058	0.0872757
0.197104	0.741935		-0.380528	0.0875476
0.20065	0.74424		-0.380522	0.0878195
0.205155	0.746544		-0.379634	0.0880914
0.206931	0.748848		-0.37873	0.0883632
0.207778	0.751152		-0.378284	0.0886351
0.209078	0.753456		-0.377579	0.088907
0.211911	0.75576		-0.377528	0.0891789
0.212275	0.758065		-0.377293	0.0894508
0.218383	0.760369		-0.376516	0.0897227
0.221243	0.762673		-0.376238	0.0899946
0.222216	0.764977		-0.374889	0.0902664
0.229373	0.767281		-0.374778	0.0905383
0.232024	0.769585		-0.374423	0.0908102
0.232127	0.771889		-0.373752	0.0910821
0.232612	0.774194		-0.373244	0.091354
0.236029	0.776498		-0.373182	0.0916259
0.239151	0.778802		-0.373034	0.0918978
0.241952	0.781106		-0.37268	0.0921697
0.242349	0.78341		-0.372459	0.0924415
0.245218	0.785714		-0.372378	0.0927134
0.245493	0.788018		-0.372028	0.0929853
0.250063	0.790323		-0.370803	0.0932572
0.252083	0.792627		-0.370785	0.0935291
0.252614	0.794931		-0.36926	0.093801
0.25368	0.797235		-0.368711	0.0940729
0.253898	0.799539		-0.368527	0.0943448
0.25457	0.801843		-0.368225	0.0946166
0.257722	0.804147		-0.367962	0.0948885
0.257803	0.806452		-0.367423	0.0951604
0.268928	0.808756		-0.366922	0.0954323
0.274007	0.81106		-0.365441	0.0957042
0.27921	0.813364		-0.364921	0.0959761
0.280113	0.815668		-0.364837	0.096248
0.282101	0.817972		-0.363682	0.0965198
0.282339	0.820276		-0.362388	0.0967917
0.28531	0.822581		-0.362268	0.0970636
0.285546	0.824885		-0.362219	0.0973355
0.293893	0.827189		-0.362059	0.0976074
0.300216	0.829493		-0.361477	0.0978793
0.306452	0.831797		-0.360163	0.0981512
0.307393	0.834101		-0.35938	0.0984231
0.309761	0.836406		-0.356974	0.0986949
0.310286	0.83871		-0.35643	0.0989668
0.319408	0.841014		-0.356311	0.0992387
0.322491	0.843318		-0.355764	0.0995106
0.329978	0.845622		-0.354706	0.0997825
0.333646	0.847926		-0.354548	0.100054
0.340494	0.85023		-0.353609	0.100326
0.341461	0.852535		-0.353499	0.100598
0.345919	0.854839		-0.352937	0.10087
0.353069	0.857143		-0.351979	0.101142
0.355923	0.859447		-0.351226	0.101414
0.358761	0.861751		-0.351007	0.101686
0.369194	0.864055		-0.350795	0.101958
0.3741	0.866359		-0.350605	0.102229
0.378124	0.868664		-0.35034	0.102501
0.383342	0.870968		-0.349918	0.102773
0.38639	0.873272		-0.34989	0.103045
0.387551	0.875576		-0.34979	0.103317
0.398685	0.87788		-0.348692	0.103589
0.400698	0.880184		-0.348654	0.103861
0.40142	0.882488		-0.347593	0.104133
0.403081	0.884793		-0.347356	0.104405
0.406505	0.887097		-0.347143	0.104676
0.407173	0.889401		-0.347031	0.104948
0.421897	0.891705		-0.344836	0.10522
0.425621	0.894009		-0.344648	0.105492
0.425961	0.896313		-0.344512	0.105764
0.431659	0.898618		-0.344433	0.106036
0.433749	0.900922		-0.344219	0.106308
0.434334	0.903226		-0.343677	0.10658
0.436237	0.90553		-0.342669	0.106852
0.440439	0.907834		-0.342529	0.107123
0.442432	0.910138		-0.342379	0.107395
0.44686	0.912442		-0.341958	0.107667
0.477482	0.914747		-0.34192	0.107939
0.478555	0.917051		-0.341747	0.108211
0.482312	0.919355		-0.341723	0.108483
0.489946	0.921659		-0.341653	0.108755
0.491592	0.923963		-0.341587	0.109027
0.496135	0.926267		-0.341384	0.109299
0.510641	0.928571		-0.341309	0.10957
0.538287	0.930876		-0.340964	0.109842
0.540915	0.93318		-0.34082	0.110114
0.544842	0.935484		-0.340679	0.110386
0.548267	0.937788		-0.340213	0.110658
0.574813	0.940092		-0.340008	0.11093
0.583997	0.942396		-0.338993	0.111202
0.585802	0.9447		-0.338729	0.111474
0.595544	0.947005		-0.337533	0.111746
0.622181	0.949309		-0.337328	0.112017
0.643768	0.951613		-0.336342	0.112289
0.653984	0.953917		-0.33597	0.112561
0.654435	0.956221		-0.335584	0.112833
0.684402	0.958525		-0.335017	0.113105
0.706262	0.960829		-0.334788	0.113377
0.73657	0.963134		-0.333718	0.113649
0.775064	0.965438		-0.333356	0.113921
0.775217	0.967742		-0.332528	0.114192
0.807944	0.970046		-0.330653	0.114464
0.822832	0.97235		-0.330599	0.114736
0.867247	0.974654		-0.328438	0.115008
0.885331	0.976959		-0.326807	0.11528
0.901794	0.979263		-0.326805	0.115552
0.964462	0.981567		-0.326495	0.115824
0.972594	0.983871		-0.32621	0.116096
1.04945	0.986175		-0.326041	0.116368
1.09212	0.988479		-0.325749	0.116639
1.1136	0.990783		-0.323796	0.116911
1.18803	0.993088		-0.323683	0.117183
1.20357	0.995392		-0.322041	0.117455
1.2878	0.997696		-0.321906	0.117727
1.78044	1		-0.321238	0.117999
			-0.320576	0.118271
			-0.320432	0.118543
			-0.319025	0.118815
			-0.318899	0.119086
			-0.318605	0.119358
			-0.318255	0.11963
			-0.31819	0.119902
			-0.317043	0.120174
			-0.316727	0.120446
			-0.316723	0.120718
			-0.31657	0.12099
			-0.316537	0.121262
			-0.316219	0.121533
			-0.31601	0.121805
			-0.315511	0.122077
			-0.315179	0.122349
			-0.315112	0.122621
			-0.314311	0.122893
			-0.314238	0.123165
			-0.313341	0.123437
			-0.312429	0.123709
			-0.312103	0.12398
			-0.311229	0.124252
			-0.311179	0.124524
			-0.310434	0.124796
			-0.310325	0.125068
			-0.30986	0.12534
			-0.309796	0.125612
			-0.30948	0.125884
			-0.309292	0.126156
			-0.30893	0.126427
			-0.308321	0.126699
			-0.307687	0.126971
			-0.30687	0.127243
			-0.30644	0.127515
			-0.306101	0.127787
			-0.305357	0.128059
			-0.305166	0.128331
			-0.305046	0.128603
			-0.304335	0.128874
			-0.303571	0.129146
			-0.30354	0.129418
			-0.302977	0.12969
			-0.302747	0.129962
			-0.302738	0.130234
			-0.302715	0.130506
			-0.302643	0.130778
			-0.30249	0.131049
			-0.302008	0.131321
			-0.301976	0.131593
			-0.301473	0.131865
			-0.301431	0.132137
			-0.301276	0.132409
			-0.301202	0.132681
			-0.300399	0.132953
			-0.299442	0.133225
			-0.297322	0.133496
			-0.297072	0.133768
			-0.296831	0.13404
			-0.294645	0.134312
			-0.294578	0.134584
			-0.293941	0.134856
			-0.293184	0.135128
			-0.293173	0.1354
			-0.292555	0.135672
			-0.292015	0.135943
			-0.291951	0.136215
			-0.291804	0.136487
			-0.29176	0.136759
			-0.290382	0.137031
			-0.289105	0.137303
			-0.288329	0.137575
			-0.286531	0.137847
			-0.284612	0.138119
			-0.284164	0.13839
			-0.283854	0.138662
			-0.283637	0.138934
			-0.283175	0.139206
			-0.282883	0.139478
			-0.282524	0.13975
			-0.282427	0.140022
			-0.282076	0.140294
			-0.281912	0.140566
			-0.28175	0.140837
			-0.281724	0.141109
			-0.281636	0.141381
			-0.281364	0.141653
			-0.281336	0.141925
			-0.280368	0.142197
			-0.279594	0.142469
			-0.278346	0.142741
			-0.277454	0.143013
			-0.276777	0.143284
			-0.276767	0.143556
			-0.276079	0.143828
			-0.276064	0.1441
			-0.275924	0.144372
			-0.27582	0.144644
			-0.275709	0.144916
			-0.274862	0.145188
			-0.274518	0.145459
			-0.273307	0.145731
			-0.273098	0.146003
			-0.272822	0.146275
			-0.272714	0.146547
			-0.272306	0.146819
			-0.271694	0.147091
			-0.27155	0.147363
			-0.269557	0.147635
			-0.26948	0.147906
			-0.269381	0.148178
			-0.26934	0.14845
			-0.269334	0.148722
			-0.269176	0.148994
			-0.26888	0.149266
			-0.2683	0.149538
			-0.268278	0.14981
			-0.267887	0.150082
			-0.267819	0.150353
			-0.267115	0.150625
			-0.266797	0.150897
			-0.266558	0.151169
			-0.26604	0.151441
			-0.265775	0.151713
			-0.265598	0.151985
			-0.264583	0.152257
			-0.264553	0.152529
			-0.264305	0.1528
			-0.264173	0.153072
			-0.263946	0.153344
			-0.263727	0.153616
			-0.263584	0.153888
			-0.263551	0.15416
			-0.262634	0.154432
			-0.26143	0.154704
			-0.260571	0.154976
			-0.260089	0.155247
			-0.260056	0.155519
			-0.259931	0.155791
			-0.259539	0.156063
			-0.25936	0.156335
			-0.259298	0.156607
			-0.258487	0.156879
			-0.257586	0.157151
			-0.257531	0.157423
			-0.257312	0.157694
			-0.257184	0.157966
			-0.25617	0.158238
			-0.256082	0.15851
			-0.255687	0.158782
			-0.255477	0.159054
			-0.255331	0.159326
			-0.255275	0.159598
			-0.254605	0.159869
			-0.254392	0.160141
			-0.254107	0.160413
			-0.254053	0.160685
			-0.253717	0.160957
			-0.253709	0.161229
			-0.253495	0.161501
			-0.253098	0.161773
			-0.251989	0.162045
			-0.251782	0.162316
			-0.250905	0.162588
			-0.250063	0.16286
			-0.250018	0.163132
			-0.249951	0.163404
			-0.249809	0.163676
			-0.249808	0.163948
			-0.249697	0.16422
			-0.248841	0.164492
			-0.24796	0.164763
			-0.247925	0.165035
			-0.247891	0.165307
			-0.247248	0.165579
			-0.24656	0.165851
			-0.24608	0.166123
			-0.245516	0.166395
			-0.245086	0.166667
			-0.244974	0.166939
			-0.244848	0.16721
			-0.244779	0.167482
			-0.243938	0.167754
			-0.243783	0.168026
			-0.242912	0.168298
			-0.242667	0.16857
			-0.242495	0.168842
			-0.242413	0.169114
			-0.241942	0.169386
			-0.241359	0.169657
			-0.241057	0.169929
			-0.240276	0.170201
			-0.24022	0.170473
			-0.239551	0.170745
			-0.23924	0.171017
			-0.239232	0.171289
			-0.238287	0.171561
			-0.236559	0.171833
			-0.236559	0.172104
			-0.236055	0.172376
			-0.235768	0.172648
			-0.235648	0.17292
			-0.235472	0.173192
			-0.235098	0.173464
			-0.234972	0.173736
			-0.234608	0.174008
			-0.234598	0.174279
			-0.234032	0.174551
			-0.233829	0.174823
			-0.233761	0.175095
			-0.232972	0.175367
			-0.231675	0.175639
			-0.231437	0.175911
			-0.231302	0.176183
			-0.231291	0.176455
			-0.231208	0.176726
			-0.230799	0.176998
			-0.230776	0.17727
			-0.230505	0.177542
			-0.230494	0.177814
			-0.23049	0.178086
			-0.229839	0.178358
			-0.229541	0.17863
			-0.229434	0.178902
			-0.229028	0.179173
			-0.228432	0.179445
			-0.22838	0.179717
			-0.228322	0.179989
			-0.228094	0.180261
			-0.227005	0.180533
			-0.226155	0.180805
			-0.226082	0.181077
			-0.226012	0.181349
			-0.225951	0.18162
			-0.225675	0.181892
			-0.225359	0.182164
			-0.224272	0.182436
			-0.224172	0.182708
			-0.223995	0.18298
			-0.223922	0.183252
			-0.223761	0.183524
			-0.221705	0.183796
			-0.220851	0.184067
			-0.220817	0.184339
			-0.220612	0.184611
			-0.220025	0.184883
			-0.2197	0.185155
			-0.219638	0.185427
			-0.219495	0.185699
			-0.219482	0.185971
			-0.218094	0.186243
			-0.217852	0.186514
			-0.217569	0.186786
			-0.216839	0.187058
			-0.216822	0.18733
			-0.216803	0.187602
			-0.216626	0.187874
			-0.216196	0.188146
			-0.216078	0.188418
			-0.21582	0.18869
			-0.215139	0.188961
			-0.215082	0.189233
			-0.214186	0.189505
			-0.213244	0.189777
			-0.213098	0.190049
			-0.212908	0.190321
			-0.212518	0.190593
			-0.212461	0.190865
			-0.212242	0.191136
			-0.211633	0.191408
			-0.211576	0.19168
			-0.2113	0.191952
			-0.211053	0.192224
			-0.210652	0.192496
			-0.210131	0.192768
			-0.210048	0.19304
			-0.209609	0.193312
			-0.209556	0.193583
			-0.209478	0.193855
			-0.208978	0.194127
			-0.208484	0.194399
			-0.208283	0.194671
			-0.207606	0.194943
			-0.207588	0.195215
			-0.207536	0.195487
			-0.207373	0.195759
			-0.207003	0.19603
			-0.207001	0.196302
			-0.206572	0.196574
			-0.206565	0.196846
			-0.206545	0.197118
			-0.206067	0.19739
			-0.206031	0.197662
			-0.205937	0.197934
			-0.205859	0.198206
			-0.205567	0.198477
			-0.205302	0.198749
			-0.205182	0.199021
			-0.205148	0.199293
			-0.205076	0.199565
			-0.204784	0.199837
			-0.204183	0.200109
			-0.204176	0.200381
			-0.203679	0.200653
			-0.20367	0.200924
			-0.20358	0.201196
			-0.203516	0.201468
			-0.203499	0.20174
			-0.203407	0.202012
			-0.20295	0.202284
			-0.202794	0.202556
			-0.202452	0.202828
			-0.202201	0.2031
			-0.202109	0.203371
			-0.201655	0.203643
			-0.201405	0.203915
			-0.201277	0.204187
			-0.201277	0.204459
			-0.200652	0.204731
			-0.200372	0.205003
			-0.199546	0.205275
			-0.199243	0.205546
			-0.19885	0.205818
			-0.198722	0.20609
			-0.198397	0.206362
			-0.19828	0.206634
			-0.198194	0.206906
			-0.198177	0.207178
			-0.198135	0.20745
			-0.197506	0.207722
			-0.1975	0.207993
			-0.197349	0.208265
			-0.19701	0.208537
			-0.196388	0.208809
			-0.196345	0.209081
			-0.196128	0.209353
			-0.195629	0.209625
			-0.195445	0.209897
			-0.195261	0.210169
			-0.195128	0.21044
			-0.194644	0.210712
			-0.194582	0.210984
			-0.194422	0.211256
			-0.193981	0.211528
			-0.193653	0.2118
			-0.19343	0.212072
			-0.193051	0.212344
			-0.193002	0.212616
			-0.192335	0.212887
			-0.192271	0.213159
			-0.191932	0.213431
			-0.19165	0.213703
			-0.19153	0.213975
			-0.191321	0.214247
			-0.190953	0.214519
			-0.190951	0.214791
			-0.19085	0.215063
			-0.190593	0.215334
			-0.19056	0.215606
			-0.190518	0.215878
			-0.190501	0.21615
			-0.190375	0.216422
			-0.190348	0.216694
			-0.190012	0.216966
			-0.189782	0.217238
			-0.189662	0.21751
			-0.189499	0.217781
			-0.188972	0.218053
			-0.188342	0.218325
			-0.187781	0.218597
			-0.187753	0.218869
			-0.18764	0.219141
			-0.187132	0.219413
			-0.187127	0.219685
			-0.187086	0.219956
			-0.186892	0.220228
			-0.186801	0.2205
			-0.186431	0.220772
			-0.186057	0.221044
			-0.186056	0.221316
			-0.185986	0.221588
			-0.185648	0.22186
			-0.185542	0.222132
			-0.185531	0.222403
			-0.185416	0.222675
			-0.184998	0.222947
			-0.184955	0.223219
			-0.184204	0.223491
			-0.184049	0.223763
			-0.184015	0.224035
			-0.183249	0.224307
			-0.182265	0.224579
			-0.18194	0.22485
			-0.181458	0.225122
			-0.181457	0.225394
			-0.181059	0.225666
			-0.180537	0.225938
			-0.180302	0.22621
			-0.180091	0.226482
			-0.179762	0.226754
			-0.17951	0.227026
			-0.179042	0.227297
			-0.178879	0.227569
			-0.178473	0.227841
			-0.177982	0.228113
			-0.177915	0.228385
			-0.177594	0.228657
			-0.177168	0.228929
			-0.177111	0.229201
			-0.17673	0.229473
			-0.176437	0.229744
			-0.176307	0.230016
			-0.176246	0.230288
			-0.176094	0.23056
			-0.1756	0.230832
			-0.174721	0.231104
			-0.17466	0.231376
			-0.1746	0.231648
			-0.174514	0.23192
			-0.174393	0.232191
			-0.17428	0.232463
			-0.17377	0.232735
			-0.173649	0.233007
			-0.173257	0.233279
			-0.172481	0.233551
			-0.17244	0.233823
			-0.172158	0.234095
			-0.172149	0.234367
			-0.172059	0.234638
			-0.171645	0.23491
			-0.171566	0.235182
			-0.171124	0.235454
			-0.171077	0.235726
			-0.170948	0.235998
			-0.17081	0.23627
			-0.170527	0.236542
			-0.170413	0.236813
			-0.170148	0.237085
			-0.169633	0.237357
			-0.169544	0.237629
			-0.169192	0.237901
			-0.169128	0.238173
			-0.168531	0.238445
			-0.168424	0.238717
			-0.168373	0.238989
			-0.168188	0.23926
			-0.167872	0.239532
			-0.167689	0.239804
			-0.167217	0.240076
			-0.166911	0.240348
			-0.166865	0.24062
			-0.166444	0.240892
			-0.166411	0.241164
			-0.16635	0.241436
			-0.165996	0.241707
			-0.16571	0.241979
			-0.165646	0.242251
			-0.165638	0.242523
			-0.165555	0.242795
			-0.165546	0.243067
			-0.165329	0.243339
			-0.165272	0.243611
			-0.165109	0.243883
			-0.163993	0.244154
			-0.16323	0.244426
			-0.163212	0.244698
			-0.162807	0.24497
			-0.162772	0.245242
			-0.162718	0.245514
			-0.162714	0.245786
			-0.162612	0.246058
			-0.162531	0.24633
			-0.162357	0.246601
			-0.161386	0.246873
			-0.161118	0.247145
			-0.160947	0.247417
			-0.160754	0.247689
			-0.160596	0.247961
			-0.160065	0.248233
			-0.159992	0.248505
			-0.159849	0.248777
			-0.159769	0.249048
			-0.159701	0.24932
			-0.159577	0.249592
			-0.159276	0.249864
			-0.159158	0.250136
			-0.159049	0.250408
			-0.158953	0.25068
			-0.158945	0.250952
			-0.158623	0.251223
			-0.158566	0.251495
			-0.158525	0.251767
			-0.158191	0.252039
			-0.157866	0.252311
			-0.15782	0.252583
			-0.157465	0.252855
			-0.15731	0.253127
			-0.157287	0.253399
			-0.156283	0.25367
			-0.156222	0.253942
			-0.156094	0.254214
			-0.15586	0.254486
			-0.155072	0.254758
			-0.15489	0.25503
			-0.154879	0.255302
			-0.154721	0.255574
			-0.154663	0.255846
			-0.154401	0.256117
			-0.154022	0.256389
			-0.153617	0.256661
			-0.153608	0.256933
			-0.153384	0.257205
			-0.153217	0.257477
			-0.153151	0.257749
			-0.153024	0.258021
			-0.152885	0.258293
			-0.152862	0.258564
			-0.152854	0.258836
			-0.15273	0.259108
			-0.152651	0.25938
			-0.15229	0.259652
			-0.152239	0.259924
			-0.151902	0.260196
			-0.151892	0.260468
			-0.15181	0.26074
			-0.151436	0.261011
			-0.151195	0.261283
			-0.150998	0.261555
			-0.150995	0.261827
			-0.1509	0.262099
			-0.150858	0.262371
			-0.150526	0.262643
			-0.15048	0.262915
			-0.150364	0.263187
			-0.150266	0.263458
			-0.149958	0.26373
			-0.149931	0.264002
			-0.149883	0.264274
			-0.149287	0.264546
			-0.149131	0.264818
			-0.149091	0.26509
			-0.148933	0.265362
			-0.148912	0.265633
			-0.148862	0.265905
			-0.14883	0.266177
			-0.14872	0.266449
			-0.14833	0.266721
			-0.148302	0.266993
			-0.148268	0.267265
			-0.147969	0.267537
			-0.147852	0.267809
			-0.147736	0.26808
			-0.147428	0.268352
			-0.147401	0.268624
			-0.147391	0.268896
			-0.147346	0.269168
			-0.147165	0.26944
			-0.147087	0.269712
			-0.146829	0.269984
			-0.146417	0.270256
			-0.145917	0.270527
			-0.145821	0.270799
			-0.145815	0.271071
			-0.145814	0.271343
			-0.145754	0.271615
			-0.145718	0.271887
			-0.14545	0.272159
			-0.145009	0.272431
			-0.144941	0.272703
			-0.144896	0.272974
			-0.144883	0.273246
			-0.144819	0.273518
			-0.144476	0.27379
			-0.144021	0.274062
			-0.143608	0.274334
			-0.143128	0.274606
			-0.14293	0.274878
			-0.142805	0.27515
			-0.142074	0.275421
			-0.141932	0.275693
			-0.141769	0.275965
			-0.141744	0.276237
			-0.14169	0.276509
			-0.141046	0.276781
			-0.140988	0.277053
			-0.140806	0.277325
			-0.140435	0.277597
			-0.14036	0.277868
			-0.140005	0.27814
			-0.139961	0.278412
			-0.139908	0.278684
			-0.139856	0.278956
			-0.139796	0.279228
			-0.139735	0.2795
			-0.139653	0.279772
			-0.138302	0.280044
			-0.138183	0.280315
			-0.138092	0.280587
			-0.138065	0.280859
			-0.137613	0.281131
			-0.137444	0.281403
			-0.137192	0.281675
			-0.137004	0.281947
			-0.136957	0.282219
			-0.136626	0.28249
			-0.13655	0.282762
			-0.136359	0.283034
			-0.136104	0.283306
			-0.136047	0.283578
			-0.135927	0.28385
			-0.135773	0.284122
			-0.135334	0.284394
			-0.134722	0.284666
			-0.13451	0.284937
			-0.134163	0.285209
			-0.134075	0.285481
			-0.133751	0.285753
			-0.133623	0.286025
			-0.133428	0.286297
			-0.13318	0.286569
			-0.132892	0.286841
			-0.132715	0.287113
			-0.132182	0.287384
			-0.131971	0.287656
			-0.131869	0.287928
			-0.131739	0.2882
			-0.131692	0.288472
			-0.131647	0.288744
			-0.131643	0.289016
			-0.131517	0.289288
			-0.131497	0.28956
			-0.131396	0.289831
			-0.131218	0.290103
			-0.13014	0.290375
			-0.12998	0.290647
			-0.129314	0.290919
			-0.129136	0.291191
			-0.128232	0.291463
			-0.127823	0.291735
			-0.127471	0.292007
			-0.127318	0.292278
			-0.127127	0.29255
			-0.126912	0.292822
			-0.126744	0.293094
			-0.12638	0.293366
			-0.126282	0.293638
			-0.125911	0.29391
			-0.125866	0.294182
			-0.125276	0.294454
			-0.125015	0.294725
			-0.12496	0.294997
			-0.124838	0.295269
			-0.124506	0.295541
			-0.124203	0.295813
			-0.123484	0.296085
			-0.123281	0.296357
			-0.123221	0.296629
			-0.123153	0.2969
			-0.123057	0.297172
			-0.123019	0.297444
			-0.122939	0.297716
			-0.122764	0.297988
			-0.12269	0.29826
			-0.122665	0.298532
			-0.122643	0.298804
			-0.122354	0.299076
			-0.121723	0.299347
			-0.121676	0.299619
			-0.121668	0.299891
			-0.121568	0.300163
			-0.121306	0.300435
			-0.120483	0.300707
			-0.120424	0.300979
			-0.120275	0.301251
			-0.120178	0.301523
			-0.119687	0.301794
			-0.119633	0.302066
			-0.119157	0.302338
			-0.119095	0.30261
			-0.118963	0.302882
			-0.11882	0.303154
			-0.118661	0.303426
			-0.118558	0.303698
			-0.117655	0.30397
			-0.11741	0.304241
			-0.116891	0.304513
			-0.116808	0.304785
			-0.116675	0.305057
			-0.116471	0.305329
			-0.116165	0.305601
			-0.116095	0.305873
			-0.115982	0.306145
			-0.115866	0.306417
			-0.115568	0.306688
			-0.115544	0.30696
			-0.115334	0.307232
			-0.115322	0.307504
			-0.115109	0.307776
			-0.114967	0.308048
			-0.114761	0.30832
			-0.114722	0.308592
			-0.114709	0.308864
			-0.114568	0.309135
			-0.11416	0.309407
			-0.114001	0.309679
			-0.113798	0.309951
			-0.113783	0.310223
			-0.113694	0.310495
			-0.113509	0.310767
			-0.112739	0.311039
			-0.112645	0.31131
			-0.112331	0.311582
			-0.112282	0.311854
			-0.112253	0.312126
			-0.112161	0.312398
			-0.112122	0.31267
			-0.111828	0.312942
			-0.111404	0.313214
			-0.111323	0.313486
			-0.111216	0.313757
			-0.110601	0.314029
			-0.110429	0.314301
			-0.110289	0.314573
			-0.110121	0.314845
			-0.109938	0.315117
			-0.109499	0.315389
			-0.109491	0.315661
			-0.109197	0.315933
			-0.109014	0.316204
			-0.108239	0.316476
			-0.108176	0.316748
			-0.108124	0.31702
			-0.107995	0.317292
			-0.107904	0.317564
			-0.107891	0.317836
			-0.107868	0.318108
			-0.107659	0.31838
			-0.10744	0.318651
			-0.107408	0.318923
			-0.106934	0.319195
			-0.106928	0.319467
			-0.106887	0.319739
			-0.106556	0.320011
			-0.105916	0.320283
			-0.105597	0.320555
			-0.105552	0.320827
			-0.105463	0.321098
			-0.105024	0.32137
			-0.104567	0.321642
			-0.103992	0.321914
			-0.103821	0.322186
			-0.103528	0.322458
			-0.102913	0.32273
			-0.102912	0.323002
			-0.102757	0.323274
			-0.102382	0.323545
			-0.102103	0.323817
			-0.100918	0.324089
			-0.100794	0.324361
			-0.100648	0.324633
			-0.100547	0.324905
			-0.100058	0.325177
			-0.0994713	0.325449
			-0.0992928	0.325721
			-0.0990595	0.325992
			-0.0990236	0.326264
			-0.0990171	0.326536
			-0.098812	0.326808
			-0.098778	0.32708
			-0.098595	0.327352
			-0.0983931	0.327624
			-0.0983579	0.327896
			-0.0980362	0.328167
			-0.0980238	0.328439
			-0.0978277	0.328711
			-0.0971659	0.328983
			-0.0970398	0.329255
			-0.0967642	0.329527
			-0.0966146	0.329799
			-0.0965133	0.330071
			-0.0964488	0.330343
			-0.0961898	0.330614
			-0.0960841	0.330886
			-0.0958788	0.331158
			-0.0958518	0.33143
			-0.0956935	0.331702
			-0.0955003	0.331974
			-0.0954832	0.332246
			-0.0952282	0.332518
			-0.0951852	0.33279
			-0.0951022	0.333061
			-0.0948129	0.333333
			-0.0947276	0.333605
			-0.0947065	0.333877
			-0.0946049	0.334149
			-0.0944148	0.334421
			-0.0944023	0.334693
			-0.0943651	0.334965
			-0.0942709	0.335237
			-0.0939804	0.335508
			-0.0939244	0.33578
			-0.0937813	0.336052
			-0.0937573	0.336324
			-0.0937568	0.336596
			-0.0937148	0.336868
			-0.0935896	0.33714
			-0.093493	0.337412
			-0.093335	0.337684
			-0.0927611	0.337955
			-0.0925703	0.338227
			-0.0925414	0.338499
			-0.09254	0.338771
			-0.0920062	0.339043
			-0.0919177	0.339315
			-0.0917792	0.339587
			-0.0915208	0.339859
			-0.0913905	0.340131
			-0.090757	0.340402
			-0.0900595	0.340674
			-0.0898843	0.340946
			-0.0897443	0.341218
			-0.0882652	0.34149
			-0.0882508	0.341762
			-0.0881343	0.342034
			-0.0879207	0.342306
			-0.0879085	0.342577
			-0.0878431	0.342849
			-0.0877952	0.343121
			-0.0877665	0.343393
			-0.086963	0.343665
			-0.0868932	0.343937
			-0.08682	0.344209
			-0.086811	0.344481
			-0.0866011	0.344753
			-0.0865378	0.345024
			-0.0864896	0.345296
			-0.0864141	0.345568
			-0.0858841	0.34584
			-0.0855945	0.346112
			-0.0855391	0.346384
			-0.0854694	0.346656
			-0.0852333	0.346928
			-0.0851516	0.3472
			-0.0845505	0.347471
			-0.0844787	0.347743
			-0.0843431	0.348015
			-0.0835025	0.348287
			-0.083469	0.348559
			-0.0832049	0.348831
			-0.0825501	0.349103
			-0.0824308	0.349375
			-0.0820997	0.349647
			-0.0818872	0.349918
			-0.0813674	0.35019
			-0.0812193	0.350462
			-0.0810388	0.350734
			-0.0809794	0.351006
			-0.0806857	0.351278
			-0.0805378	0.35155
			-0.080513	0.351822
			-0.0804423	0.352094
			-0.0802391	0.352365
			-0.0799964	0.352637
			-0.0795701	0.352909
			-0.0794981	0.353181
			-0.079378	0.353453
			-0.0792525	0.353725
			-0.0790867	0.353997
			-0.0790384	0.354269
			-0.0785935	0.354541
			-0.078521	0.354812
			-0.0779992	0.355084
			-0.0778846	0.355356
			-0.0778786	0.355628
			-0.0777291	0.3559
			-0.0775352	0.356172
			-0.0774463	0.356444
			-0.0771386	0.356716
			-0.0770506	0.356987
			-0.0767583	0.357259
			-0.0767569	0.357531
			-0.0763504	0.357803
			-0.0762341	0.358075
			-0.0760857	0.358347
			-0.0759584	0.358619
			-0.0757664	0.358891
			-0.0754094	0.359163
			-0.0748199	0.359434
			-0.0747798	0.359706
			-0.0747692	0.359978
			-0.074733	0.36025
			-0.0747102	0.360522
			-0.0745701	0.360794
			-0.0744517	0.361066
			-0.0741728	0.361338
			-0.0732294	0.36161
			-0.073151	0.361881
			-0.0730659	0.362153
			-0.0730647	0.362425
			-0.0730335	0.362697
			-0.0725628	0.362969
			-0.0723754	0.363241
			-0.0722934	0.363513
			-0.0721932	0.363785
			-0.0721787	0.364057
			-0.0718954	0.364328
			-0.0718947	0.3646
			-0.0718362	0.364872
			-0.0718139	0.365144
			-0.0716986	0.365416
			-0.0715275	0.365688
			-0.0714156	0.36596
			-0.0713446	0.366232
			-0.0712104	0.366504
			-0.0710466	0.366775
			-0.0709336	0.367047
			-0.0706267	0.367319
			-0.0704643	0.367591
			-0.0704049	0.367863
			-0.0702101	0.368135
			-0.0700377	0.368407
			-0.069755	0.368679
			-0.0693362	0.368951
			-0.0691465	0.369222
			-0.0690772	0.369494
			-0.0690575	0.369766
			-0.0689997	0.370038
			-0.0688467	0.37031
			-0.0687062	0.370582
			-0.068623	0.370854
			-0.0684792	0.371126
			-0.0684659	0.371397
			-0.0684477	0.371669
			-0.0683865	0.371941
			-0.0681918	0.372213
			-0.0681828	0.372485
			-0.0680549	0.372757
			-0.0678837	0.373029
			-0.0678661	0.373301
			-0.0675353	0.373573
			-0.0674332	0.373844
			-0.0673755	0.374116
			-0.0673481	0.374388
			-0.067329	0.37466
			-0.0667821	0.374932
			-0.0665371	0.375204
			-0.0664051	0.375476
			-0.066243	0.375748
			-0.0662408	0.37602
			-0.0661232	0.376291
			-0.0657128	0.376563
			-0.0654643	0.376835
			-0.065432	0.377107
			-0.0654172	0.377379
			-0.0653264	0.377651
			-0.0649535	0.377923
			-0.0649105	0.378195
			-0.0648559	0.378467
			-0.0647746	0.378738
			-0.0645929	0.37901
			-0.064509	0.379282
			-0.0641524	0.379554
			-0.064113	0.379826
			-0.0632663	0.380098
			-0.0629468	0.38037
			-0.0627154	0.380642
			-0.0625408	0.380914
			-0.0624869	0.381185
			-0.0622299	0.381457
			-0.0611829	0.381729
			-0.0611359	0.382001
			-0.061028	0.382273
			-0.0610279	0.382545
			-0.0606859	0.382817
			-0.0603929	0.383089
			-0.0603803	0.383361
			-0.0603178	0.383632
			-0.0602744	0.383904
			-0.0597571	0.384176
			-0.0592749	0.384448
			-0.0591812	0.38472
			-0.0591762	0.384992
			-0.0589827	0.385264
			-0.0589293	0.385536
			-0.0585952	0.385808
			-0.0585252	0.386079
			-0.058089	0.386351
			-0.0579082	0.386623
			-0.0577211	0.386895
			-0.0576795	0.387167
			-0.0576241	0.387439
			-0.0575245	0.387711
			-0.0569	0.387983
			-0.0567173	0.388254
			-0.056639	0.388526
			-0.0561591	0.388798
			-0.0557652	0.38907
			-0.0555641	0.389342
			-0.0555396	0.389614
			-0.0554279	0.389886
			-0.0553905	0.390158
			-0.0553394	0.39043
			-0.0552902	0.390701
			-0.0547928	0.390973
			-0.0547327	0.391245
			-0.0545225	0.391517
			-0.0543547	0.391789
			-0.0543382	0.392061
			-0.0542387	0.392333
			-0.054039	0.392605
			-0.0539654	0.392877
			-0.0538143	0.393148
			-0.0537833	0.39342
			-0.0533451	0.393692
			-0.0532583	0.393964
			-0.0528749	0.394236
			-0.0525891	0.394508
			-0.0525847	0.39478
			-0.0525403	0.395052
			-0.0525024	0.395324
			-0.0522978	0.395595
			-0.0522218	0.395867
			-0.0520733	0.396139
			-0.051662	0.396411
			-0.0515701	0.396683
			-0.0515387	0.396955
			-0.0514176	0.397227
			-0.0510083	0.397499
			-0.0509704	0.397771
			-0.050855	0.398042
			-0.0507151	0.398314
			-0.050688	0.398586
			-0.0505583	0.398858
			-0.05044	0.39913
			-0.0503769	0.399402
			-0.0499026	0.399674
			-0.0498345	0.399946
			-0.0493081	0.400218
			-0.0492572	0.400489
			-0.0489365	0.400761
			-0.0489196	0.401033
			-0.0487584	0.401305
			-0.0486246	0.401577
			-0.0486072	0.401849
			-0.0483891	0.402121
			-0.0482759	0.402393
			-0.0482023	0.402664
			-0.0481424	0.402936
			-0.0474867	0.403208
			-0.0469097	0.40348
			-0.0466687	0.403752
			-0.0466623	0.404024
			-0.0464803	0.404296
			-0.0463126	0.404568
			-0.0462798	0.40484
			-0.0460781	0.405111
			-0.0458941	0.405383
			-0.0458475	0.405655
			-0.045659	0.405927
			-0.0455726	0.406199
			-0.0454268	0.406471
			-0.0451856	0.406743
			-0.0450169	0.407015
			-0.0449428	0.407287
			-0.0447441	0.407558
			-0.0447343	0.40783
			-0.0446932	0.408102
			-0.0446434	0.408374
			-0.0440503	0.408646
			-0.0439172	0.408918
			-0.043831	0.40919
			-0.0432633	0.409462
			-0.043083	0.409734
			-0.0428286	0.410005
			-0.0427525	0.410277
			-0.0425061	0.410549
			-0.0424869	0.410821
			-0.0422885	0.411093
			-0.0421314	0.411365
			-0.0421263	0.411637
			-0.0413924	0.411909
			-0.0413524	0.412181
			-0.0412585	0.412452
			-0.0412386	0.412724
			-0.0409137	0.412996
			-0.0408916	0.413268
			-0.0407142	0.41354
			-0.0403181	0.413812
			-0.0402943	0.414084
			-0.040056	0.414356
			-0.0399644	0.414628
			-0.039775	0.414899
			-0.0394675	0.415171
			-0.0390921	0.415443
			-0.0390462	0.415715
			-0.0389995	0.415987
			-0.0389132	0.416259
			-0.0388779	0.416531
			-0.0386402	0.416803
			-0.0384544	0.417074
			-0.0378795	0.417346
			-0.0374945	0.417618
			-0.0374519	0.41789
			-0.0374376	0.418162
			-0.0372111	0.418434
			-0.0370597	0.418706
			-0.0368423	0.418978
			-0.0367927	0.41925
			-0.0367874	0.419521
			-0.0366646	0.419793
			-0.0360391	0.420065
			-0.0358857	0.420337
			-0.0358598	0.420609
			-0.0357468	0.420881
			-0.0354664	0.421153
			-0.0352439	0.421425
			-0.03509	0.421697
			-0.0347681	0.421968
			-0.0347159	0.42224
			-0.0342686	0.422512
			-0.0340479	0.422784
			-0.0339199	0.423056
			-0.033771	0.423328
			-0.0336961	0.4236
			-0.0336129	0.423872
			-0.0336024	0.424144
			-0.0334754	0.424415
			-0.0333892	0.424687
			-0.03321	0.424959
			-0.0331304	0.425231
			-0.0330261	0.425503
			-0.0329237	0.425775
			-0.0328951	0.426047
			-0.0328402	0.426319
			-0.0327638	0.426591
			-0.032759	0.426862
			-0.0323509	0.427134
			-0.0323241	0.427406
			-0.0322913	0.427678
			-0.0320445	0.42795
			-0.0319708	0.428222
			-0.0315036	0.428494
			-0.0312138	0.428766
			-0.0309339	0.429038
			-0.030784	0.429309
			-0.0307322	0.429581
			-0.0302824	0.429853
			-0.0302583	0.430125
			-0.0302372	0.430397
			-0.0302239	0.430669
			-0.0302116	0.430941
			-0.0298294	0.431213
			-0.0296214	0.431485
			-0.0294658	0.431756
			-0.0293298	0.432028
			-0.0290336	0.4323
			-0.0287127	0.432572
			-0.0278898	0.432844
			-0.0277933	0.433116
			-0.0274084	0.433388
			-0.0273897	0.43366
			-0.0270307	0.433931
			-0.0270183	0.434203
			-0.026433	0.434475
			-0.0256803	0.434747
			-0.0254977	0.435019
			-0.0251741	0.435291
			-0.0251347	0.435563
			-0.0250317	0.435835
			-0.0248758	0.436107
			-0.0247759	0.436378
			-0.024723	0.43665
			-0.0244976	0.436922
			-0.0242458	0.437194
			-0.0242284	0.437466
			-0.0237458	0.437738
			-0.0236951	0.43801
			-0.0233689	0.438282
			-0.0233396	0.438554
			-0.0232922	0.438825
			-0.0232779	0.439097
			-0.0232713	0.439369
			-0.0228742	0.439641
			-0.0228702	0.439913
			-0.0228341	0.440185
			-0.0227526	0.440457
			-0.0227356	0.440729
			-0.022572	0.441001
			-0.0224801	0.441272
			-0.0224318	0.441544
			-0.0223641	0.441816
			-0.0220429	0.442088
			-0.0219711	0.44236
			-0.0219327	0.442632
			-0.0218211	0.442904
			-0.0217914	0.443176
			-0.0217196	0.443448
			-0.0216974	0.443719
			-0.0215713	0.443991
			-0.0215286	0.444263
			-0.0213409	0.444535
			-0.0213352	0.444807
			-0.0201717	0.445079
			-0.0200761	0.445351
			-0.0195939	0.445623
			-0.0193172	0.445895
			-0.0191453	0.446166
			-0.0191064	0.446438
			-0.0190162	0.44671
			-0.0190061	0.446982
			-0.0189101	0.447254
			-0.0186651	0.447526
			-0.018633	0.447798
			-0.0183196	0.44807
			-0.018282	0.448341
			-0.0181521	0.448613
			-0.0178362	0.448885
			-0.0177432	0.449157
			-0.017512	0.449429
			-0.0172724	0.449701
			-0.0172273	0.449973
			-0.0169642	0.450245
			-0.0168462	0.450517
			-0.0166006	0.450788
			-0.0164805	0.45106
			-0.0162518	0.451332
			-0.0161734	0.451604
			-0.0160024	0.451876
			-0.0158335	0.452148
			-0.0152133	0.45242
			-0.0147858	0.452692
			-0.0147181	0.452964
			-0.0144405	0.453235
			-0.0144036	0.453507
			-0.0142784	0.453779
			-0.0139145	0.454051
			-0.0138159	0.454323
			-0.0136029	0.454595
			-0.012567	0.454867
			-0.012412	0.455139
			-0.0123313	0.455411
			-0.0118554	0.455682
			-0.0116815	0.455954
			-0.0112152	0.456226
			-0.0109299	0.456498
			-0.0109094	0.45677
			-0.0105953	0.457042
			-0.0105239	0.457314
			-0.0104153	0.457586
			-0.0103769	0.457858
			-0.0101299	0.458129
			-0.00997582	0.458401
			-0.00992216	0.458673
			-0.00986107	0.458945
			-0.00943432	0.459217
			-0.00932694	0.459489
			-0.00894473	0.459761
			-0.00881793	0.460033
			-0.00878751	0.460305
			-0.00878099	0.460576
			-0.00849343	0.460848
			-0.00848449	0.46112
			-0.00847074	0.461392
			-0.00836383	0.461664
			-0.0077617	0.461936
			-0.00768084	0.462208
			-0.00766541	0.46248
			-0.00759644	0.462751
			-0.00747764	0.463023
			-0.00740114	0.463295
			-0.00728279	0.463567
			-0.00724442	0.463839
			-0.00707822	0.464111
			-0.00706547	0.464383
			-0.00694899	0.464655
			-0.0068293	0.464927
			-0.00675466	0.465198
			-0.00669108	0.46547
			-0.00667082	0.465742
			-0.00659331	0.466014
			-0.00648728	0.466286
			-0.00645981	0.466558
			-0.00640085	0.46683
			-0.00632213	0.467102
			-0.00620421	0.467374
			-0.005852	0.467645
			-0.00576284	0.467917
			-0.00547712	0.468189
			-0.00535414	0.468461
			-0.00533183	0.468733
			-0.00529779	0.469005
			-0.00520784	0.469277
			-0.00517311	0.469549
			-0.00511462	0.469821
			-0.00511071	0.470092
			-0.00506726	0.470364
			-0.00501217	0.470636
			-0.0050082	0.470908
			-0.00470444	0.47118
			-0.00469917	0.471452
			-0.00466611	0.471724
			-0.00463283	0.471996
			-0.00460709	0.472268
			-0.00455738	0.472539
			-0.00449149	0.472811
			-0.00437437	0.473083
			-0.00436541	0.473355
			-0.00364617	0.473627
			-0.00300521	0.473899
			-0.0029419	0.474171
			-0.00287318	0.474443
			-0.00256008	0.474715
			-0.00255957	0.474986
			-0.00252049	0.475258
			-0.00225472	0.47553
			-0.00213086	0.475802
			-0.00182711	0.476074
			-0.00170286	0.476346
			-0.00154943	0.476618
			-0.00148018	0.47689
			-0.00126435	0.477162
			-0.00118174	0.477433
			-0.00116992	0.477705
			-3.70265e-05	0.477977
			-3.03332e-05	0.478249
			1.80858e-05	0.478521
			0.000142412	0.478793
			0.000403131	0.479065
			0.000507347	0.479337
			0.00109238	0.479608
			0.00111967	0.47988
			0.00117245	0.480152
			0.00121776	0.480424
			0.00141377	0.480696
			0.00187416	0.480968
			0.00212487	0.48124
			0.00229297	0.481512
			0.00233568	0.481784
			0.00249609	0.482055
			0.00272599	0.482327
			0.00287931	0.482599
			0.00339331	0.482871
			0.00356862	0.483143
			0.00370449	0.483415
			0.00399591	0.483687
			0.00410633	0.483959
			0.0042536	0.484231
			0.00428234	0.484502
			0.00428407	0.484774
			0.0043031	0.485046
			0.00446928	0.485318
			0.0047456	0.48559
			0.00480225	0.485862
			0.00555315	0.486134
			0.00595673	0.486406
			0.0063949	0.486678
			0.00650703	0.486949
			0.00657013	0.487221
			0.00700613	0.487493
			0.00714313	0.487765
			0.00722891	0.488037
			0.00749202	0.488309
			0.0076532	0.488581
			0.00786039	0.488853
			0.00797548	0.489125
			0.00858702	0.489396
			0.00866405	0.489668
			0.00872891	0.48994
			0.00894808	0.490212
			0.00918755	0.490484
			0.00945788	0.490756
			0.0100436	0.491028
			0.010144	0.4913
			0.0104157	0.491572
			0.0104447	0.491843
			0.0104456	0.492115
			0.0105456	0.492387
			0.0107873	0.492659
			0.0108911	0.492931
			0.0109255	0.493203
			0.0110754	0.493475
			0.0112446	0.493747
			0.0112679	0.494018
			0.011333	0.49429
			0.01163	0.494562
			0.0122772	0.494834
			0.0126507	0.495106
			0.0127671	0.495378
			0.0130433	0.49565
			0.0132806	0.495922
			0.0135093	0.496194
			0.0136979	0.496465
			0.0137338	0.496737
			0.0140561	0.497009
			0.0141441	0.497281
			0.014773	0.497553
			0.0147795	0.497825
			0.0147888	0.498097
			0.0149816	0.498369
			0.0149819	0.498641
			0.0152869	0.498912
			0.0154174	0.499184
			0.0154375	0.499456
			0.016037	0.499728
			0.0162642	0.5
			0.0164723	0.500272
			0.0167953	0.500544
			0.0168396	0.500816
			0.0169446	0.501088
			0.0171353	0.501359
			0.0172499	0.501631
			0.0176587	0.501903
			0.0177687	0.502175
			0.0182348	0.502447
			0.0184202	0.502719
			0.0186752	0.502991
			0.0187998	0.503263
			0.0188088	0.503535
			0.0188545	0.503806
			0.0189621	0.504078
			0.0189745	0.50435
			0.0193037	0.504622
			0.0196328	0.504894
			0.0196523	0.505166
			0.0197453	0.505438
			0.0199141	0.50571
			0.0203236	0.505982
			0.0203337	0.506253
			0.0204657	0.506525
			0.0206484	0.506797
			0.0209835	0.507069
			0.0209961	0.507341
			0.0213767	0.507613
			0.0216567	0.507885
			0.0216853	0.508157
			0.0218018	0.508428
			0.021808	0.5087
			0.0220456	0.508972
			0.0226296	0.509244
			0.0226959	0.509516
			0.0228012	0.509788
			0.0228715	0.51006
			0.0228852	0.510332
			0.0228887	0.510604
			0.022895	0.510875
			0.0232975	0.511147
			0.0235801	0.511419
			0.0236643	0.511691
			0.0237727	0.511963
			0.0239382	0.512235
			0.0239561	0.512507
			0.0239716	0.512779
			0.0241816	0.513051
			0.0242521	0.513322
			0.0242581	0.513594
			0.0245081	0.513866
			0.0245524	0.514138
			0.0248439	0.51441
			0.0249523	0.514682
			0.0261742	0.514954
			0.0262608	0.515226
			0.0262772	0.515498
			0.0263604	0.515769
			0.0264386	0.516041
			0.0267889	0.516313
			0.0268899	0.516585
			0.0270997	0.516857
			0.0271078	0.517129
			0.0274061	0.517401
			0.0276452	0.517673
			0.0276882	0.517945
			0.0278401	0.518216
			0.0282698	0.518488
			0.0284023	0.51876
			0.0284742	0.519032
			0.0285291	0.519304
			0.0286504	0.519576
			0.0289602	0.519848
			0.0289609	0.52012
			0.0290733	0.520392
			0.0292222	0.520663
			0.0294176	0.520935
			0.02943	0.521207
			0.0295051	0.521479
			0.0295238	0.521751
			0.0296683	0.522023
			0.0298803	0.522295
			0.0300021	0.522567
			0.0301226	0.522838
			0.0301387	0.52311
			0.0302081	0.523382
			0.0302701	0.523654
			0.0303282	0.523926
			0.0303415	0.524198
			0.0309362	0.52447
			0.0311745	0.524742
			0.0315145	0.525014
			0.0319209	0.525285
			0.0319659	0.525557
			0.0324478	0.525829
			0.0325256	0.526101
			0.032534	0.526373
			0.0325553	0.526645
			0.0327323	0.526917
			0.0328074	0.527189
			0.0328228	0.527461
			0.0328236	0.527732
			0.0330348	0.528004
			0.0330442	0.528276
			0.0330615	0.528548
			0.0332555	0.52882
			0.0333522	0.529092
			0.0334492	0.529364
			0.0335762	0.529636
			0.0345779	0.529908
			0.0348024	0.530179
			0.0350775	0.530451
			0.0351871	0.530723
			0.0352985	0.530995
			0.0353103	0.531267
			0.0353265	0.531539
			0.0353562	0.531811
			0.0359202	0.532083
			0.036077	0.532355
			0.0360858	0.532626
			0.0361523	0.532898
			0.0361596	0.53317
			0.0361729	0.533442
			0.0363135	0.533714
			0.0366591	0.533986
			0.0366684	0.534258
			0.0367771	0.53453
			0.0372997	0.534802
			0.0378364	0.535073
			0.0381059	0.535345
			0.0382586	0.535617
			0.0384905	0.535889
			0.0385856	0.536161
			0.0390631	0.536433
			0.0395209	0.536705
			0.0395855	0.536977
			0.0397231	0.537249
			0.0397814	0.53752
			0.0397991	0.537792
			0.0398993	0.538064
			0.0399741	0.538336
			0.040072	0.538608
			0.0403797	0.53888
			0.0404643	0.539152
			0.0408965	0.539424
			0.0409118	0.539695
			0.0410287	0.539967
			0.0410702	0.540239
			0.0413203	0.540511
			0.0413673	0.540783
			0.0416919	0.541055
			0.0417388	0.541327
			0.0418387	0.541599
			0.0418934	0.541871
			0.0419601	0.542142
			0.0420657	0.542414
			0.0422979	0.542686
			0.0423769	0.542958
			0.0424917	0.54323
[truncated: 1,680 more rows]

## Sheet: Nuclear
YTHDC1 Tragets FPKM >1			YTHDC1 Non-target FPKM > 1
(-LOG2(siYTHDC1/siControl))	Cumulative Fraction		(-LOG2(siYTHDC1/siControl))	Cumulative Fraction
-1.3697	0.00230415		-1.95079	0.000271887
-1.02197	0.0046083		-1.88967	0.000543774		p = 4.72E-6	Wilcoxon Rank Sum
-0.989799	0.00691244		-1.81701	0.000815661		p = 1.01E-5	T-Test
-0.906457	0.00921659		-1.64337	0.00108755
-0.850829	0.0115207		-1.64097	0.00135943
-0.829873	0.0138249		-1.57588	0.00163132
-0.738521	0.016129		-1.51915	0.00190321
-0.675672	0.0184332		-1.47881	0.0021751
-0.650068	0.0207373		-1.46308	0.00244698
-0.643536	0.0230415		-1.39935	0.00271887
-0.583794	0.0253456		-1.39207	0.00299076
-0.567463	0.0276498		-1.34968	0.00326264
-0.566392	0.0299539		-1.34563	0.00353453
-0.557361	0.0322581		-1.33868	0.00380642
-0.554359	0.0345622		-1.2995	0.0040783
-0.552531	0.0368664		-1.29411	0.00435019
-0.547922	0.0391705		-1.27964	0.00462208
-0.546406	0.0414747		-1.23474	0.00489396
-0.533116	0.0437788		-1.21358	0.00516585
-0.530641	0.0460829		-1.17675	0.00543774
-0.525884	0.0483871		-1.16812	0.00570962
-0.520195	0.0506912		-1.15846	0.00598151
-0.514142	0.0529954		-1.13166	0.0062534
-0.510221	0.0552995		-1.12934	0.00652529
-0.505093	0.0576037		-1.10648	0.00679717
-0.499106	0.0599078		-1.09609	0.00706906
-0.486897	0.062212		-1.06901	0.00734095
-0.475031	0.0645161		-1.0486	0.00761283
-0.475027	0.0668203		-1.04707	0.00788472
-0.46502	0.0691244		-1.04119	0.00815661
-0.46121	0.0714286		-1.02537	0.00842849
-0.452274	0.0737327		-1.01525	0.00870038
-0.450468	0.0760369		-1.00348	0.00897227
-0.448858	0.078341		-0.977365	0.00924415
-0.448716	0.0806452		-0.977161	0.00951604
-0.444962	0.0829493		-0.976402	0.00978793
-0.425687	0.0852535		-0.973332	0.0100598
-0.417882	0.0875576		-0.9726	0.0103317
-0.403797	0.0898618		-0.959465	0.0106036
-0.389872	0.0921659		-0.935468	0.0108755
-0.388371	0.09447		-0.93294	0.0111474
-0.381021	0.0967742		-0.908266	0.0114192
-0.371798	0.0990783		-0.885895	0.0116911
-0.368025	0.101382		-0.878041	0.011963
-0.365809	0.103687		-0.871203	0.0122349
-0.364723	0.105991		-0.867013	0.0125068
-0.363871	0.108295		-0.865903	0.0127787
-0.355348	0.110599		-0.864745	0.0130506
-0.354141	0.112903		-0.857	0.0133225
-0.350125	0.115207		-0.849072	0.0135943
-0.348899	0.117512		-0.848852	0.0138662
-0.345736	0.119816		-0.846265	0.0141381
-0.327591	0.12212		-0.843854	0.01441
-0.310222	0.124424		-0.840623	0.0146819
-0.30403	0.126728		-0.825521	0.0149538
-0.303682	0.129032		-0.82533	0.0152257
-0.298626	0.131336		-0.824649	0.0154976
-0.297958	0.133641		-0.822735	0.0157694
-0.29165	0.135945		-0.821615	0.0160413
-0.289387	0.138249		-0.819915	0.0163132
-0.282882	0.140553		-0.814673	0.0165851
-0.277383	0.142857		-0.808862	0.016857
-0.276691	0.145161		-0.797525	0.0171289
-0.276218	0.147465		-0.792058	0.0174008
-0.275641	0.14977		-0.786365	0.0176726
-0.275597	0.152074		-0.786193	0.0179445
-0.269226	0.154378		-0.784666	0.0182164
-0.266168	0.156682		-0.782675	0.0184883
-0.264315	0.158986		-0.781939	0.0187602
-0.263101	0.16129		-0.764261	0.0190321
-0.262738	0.163594		-0.76263	0.019304
-0.26066	0.165899		-0.762488	0.0195759
-0.260568	0.168203		-0.762415	0.0198477
-0.260483	0.170507		-0.762264	0.0201196
-0.253287	0.172811		-0.760746	0.0203915
-0.249213	0.175115		-0.758898	0.0206634
-0.246507	0.177419		-0.75283	0.0209353
-0.246365	0.179724		-0.75275	0.0212072
-0.24591	0.182028		-0.750544	0.0214791
-0.240622	0.184332		-0.749636	0.021751
-0.239164	0.186636		-0.746588	0.0220228
-0.238866	0.18894		-0.746394	0.0222947
-0.237828	0.191244		-0.741704	0.0225666
-0.23622	0.193548		-0.741085	0.0228385
-0.234798	0.195853		-0.73935	0.0231104
-0.234667	0.198157		-0.738966	0.0233823
-0.231594	0.200461		-0.737341	0.0236542
-0.230468	0.202765		-0.737234	0.023926
-0.228928	0.205069		-0.736298	0.0241979
-0.227933	0.207373		-0.735918	0.0244698
-0.224037	0.209677		-0.735074	0.0247417
-0.223428	0.211982		-0.733731	0.0250136
-0.22288	0.214286		-0.733525	0.0252855
-0.215005	0.21659		-0.732111	0.0255574
-0.210482	0.218894		-0.730257	0.0258293
-0.209311	0.221198		-0.726712	0.0261011
-0.205133	0.223502		-0.726086	0.026373
-0.196967	0.225806		-0.722561	0.0266449
-0.196126	0.228111		-0.722331	0.0269168
-0.195197	0.230415		-0.722078	0.0271887
-0.194926	0.232719		-0.720917	0.0274606
-0.184026	0.235023		-0.720592	0.0277325
-0.18388	0.237327		-0.719036	0.0280044
-0.179898	0.239631		-0.716512	0.0282762
-0.179283	0.241935		-0.71636	0.0285481
-0.173926	0.24424		-0.712226	0.02882
-0.172814	0.246544		-0.711131	0.0290919
-0.172558	0.248848		-0.707709	0.0293638
-0.171619	0.251152		-0.707511	0.0296357
-0.171569	0.253456		-0.703594	0.0299076
-0.170074	0.25576		-0.70261	0.0301794
-0.169303	0.258065		-0.699916	0.0304513
-0.168982	0.260369		-0.68923	0.0307232
-0.165256	0.262673		-0.687764	0.0309951
-0.165196	0.264977		-0.686732	0.031267
-0.160983	0.267281		-0.685222	0.0315389
-0.160761	0.269585		-0.684954	0.0318108
-0.152233	0.271889		-0.680018	0.0320827
-0.15092	0.274194		-0.672305	0.0323545
-0.149858	0.276498		-0.671758	0.0326264
-0.14798	0.278802		-0.670726	0.0328983
-0.14624	0.281106		-0.670499	0.0331702
-0.143216	0.28341		-0.668477	0.0334421
-0.140961	0.285714		-0.667554	0.033714
-0.140713	0.288018		-0.666542	0.0339859
-0.139111	0.290323		-0.665067	0.0342577
-0.137575	0.292627		-0.66174	0.0345296
-0.133079	0.294931		-0.660974	0.0348015
-0.132066	0.297235		-0.660483	0.0350734
-0.131982	0.299539		-0.659222	0.0353453
-0.130194	0.301843		-0.658849	0.0356172
-0.129996	0.304147		-0.655938	0.0358891
-0.129916	0.306452		-0.65534	0.036161
-0.127969	0.308756		-0.655216	0.0364328
-0.127487	0.31106		-0.654607	0.0367047
-0.120603	0.313364		-0.651086	0.0369766
-0.119853	0.315668		-0.650993	0.0372485
-0.119525	0.317972		-0.649245	0.0375204
-0.118302	0.320276		-0.648395	0.0377923
-0.11821	0.322581		-0.645156	0.0380642
-0.116081	0.324885		-0.644847	0.0383361
-0.113094	0.327189		-0.644626	0.0386079
-0.10353	0.329493		-0.643645	0.0388798
-0.102575	0.331797		-0.636311	0.0391517
-0.100513	0.334101		-0.636199	0.0394236
-0.0986715	0.336406		-0.635447	0.0396955
-0.0982541	0.33871		-0.634953	0.0399674
-0.0937921	0.341014		-0.63446	0.0402393
-0.0932078	0.343318		-0.633125	0.0405111
-0.0921966	0.345622		-0.632672	0.040783
-0.0915811	0.347926		-0.629149	0.0410549
-0.0871035	0.35023		-0.628928	0.0413268
-0.085618	0.352535		-0.626383	0.0415987
-0.0853571	0.354839		-0.626334	0.0418706
-0.0824438	0.357143		-0.625839	0.0421425
-0.0804063	0.359447		-0.622626	0.0424144
-0.0740873	0.361751		-0.622546	0.0426862
-0.0740825	0.364055		-0.619035	0.0429581
-0.0740167	0.366359		-0.618921	0.04323
-0.0715648	0.368664		-0.617643	0.0435019
-0.0710769	0.370968		-0.61754	0.0437738
-0.0698276	0.373272		-0.617448	0.0440457
-0.0678268	0.375576		-0.61232	0.0443176
-0.0669559	0.37788		-0.612093	0.0445895
-0.0665356	0.380184		-0.610781	0.0448613
-0.0665254	0.382488		-0.609624	0.0451332
-0.0656897	0.384793		-0.609623	0.0454051
-0.061335	0.387097		-0.608827	0.045677
-0.0590523	0.389401		-0.605943	0.0459489
-0.0580285	0.391705		-0.605439	0.0462208
-0.0553507	0.394009		-0.604995	0.0464927
-0.0535079	0.396313		-0.604522	0.0467645
-0.0484511	0.398618		-0.604279	0.0470364
-0.0464389	0.400922		-0.604153	0.0473083
-0.045757	0.403226		-0.603817	0.0475802
-0.0445203	0.40553		-0.602471	0.0478521
-0.0426656	0.407834		-0.59851	0.048124
-0.0419511	0.410138		-0.595632	0.0483959
-0.0392576	0.412442		-0.592713	0.0486678
-0.0391715	0.414747		-0.591333	0.0489396
-0.0385941	0.417051		-0.591193	0.0492115
-0.0363161	0.419355		-0.591081	0.0494834
-0.0341245	0.421659		-0.590436	0.0497553
-0.0336642	0.423963		-0.58988	0.0500272
-0.0319211	0.426267		-0.588336	0.0502991
-0.0273177	0.428571		-0.587872	0.050571
-0.0264454	0.430876		-0.584816	0.0508428
-0.0225565	0.43318		-0.584713	0.0511147
-0.0205334	0.435484		-0.58411	0.0513866
-0.0204333	0.437788		-0.583719	0.0516585
-0.0191967	0.440092		-0.583184	0.0519304
-0.0184247	0.442396		-0.58268	0.0522023
-0.0163553	0.4447		-0.582111	0.0524742
-0.0158099	0.447005		-0.581392	0.0527461
-0.0148292	0.449309		-0.577437	0.0530179
-0.0121499	0.451613		-0.577107	0.0532898
-0.0118631	0.453917		-0.576598	0.0535617
-0.00928864	0.456221		-0.574764	0.0538336
-0.00867376	0.458525		-0.572604	0.0541055
-0.00578989	0.460829		-0.572009	0.0543774
-0.00561185	0.463134		-0.571681	0.0546493
-0.00443688	0.465438		-0.56717	0.0549212
-0.0040486	0.467742		-0.565058	0.055193
-0.0026029	0.470046		-0.56436	0.0554649
-0.00220727	0.47235		-0.563999	0.0557368
0.000441526	0.474654		-0.563305	0.0560087
0.00607788	0.476959		-0.560387	0.0562806
0.0067986	0.479263		-0.555997	0.0565525
0.00785093	0.481567		-0.555221	0.0568244
0.010293	0.483871		-0.554834	0.0570962
0.0103529	0.486175		-0.554415	0.0573681
0.0106999	0.488479		-0.55373	0.05764
0.0126133	0.490783		-0.553397	0.0579119
0.0190914	0.493088		-0.552393	0.0581838
0.0198231	0.495392		-0.551739	0.0584557
0.021317	0.497696		-0.549942	0.0587276
0.0223036	0.5		-0.549833	0.0589995
0.0246081	0.502304		-0.549468	0.0592713
0.0249265	0.504608		-0.549391	0.0595432
0.0249701	0.506912		-0.548812	0.0598151
0.0294682	0.509217		-0.548812	0.060087
0.0311114	0.511521		-0.548713	0.0603589
0.0324157	0.513825		-0.548596	0.0606308
0.0373074	0.516129		-0.546184	0.0609027
0.0480763	0.518433		-0.545498	0.0611746
0.048252	0.520737		-0.545281	0.0614464
0.0489645	0.523041		-0.545248	0.0617183
0.0497023	0.525346		-0.545084	0.0619902
0.0511293	0.52765		-0.54501	0.0622621
0.0548994	0.529954		-0.544874	0.062534
0.0611103	0.532258		-0.543229	0.0628059
0.0671961	0.534562		-0.542857	0.0630778
0.0681035	0.536866		-0.542251	0.0633496
0.0698973	0.539171		-0.541713	0.0636215
0.0714679	0.541475		-0.540521	0.0638934
0.0737563	0.543779		-0.538615	0.0641653
0.0742575	0.546083		-0.538113	0.0644372
0.0759254	0.548387		-0.537862	0.0647091
0.0769014	0.550691		-0.537545	0.064981
0.0785777	0.552995		-0.537248	0.0652529
0.0788202	0.5553		-0.536526	0.0655247
0.0806783	0.557604		-0.53646	0.0657966
0.0819887	0.559908		-0.536366	0.0660685
0.082321	0.562212		-0.535474	0.0663404
0.0825241	0.564516		-0.535443	0.0666123
0.0864761	0.56682		-0.534774	0.0668842
0.0869285	0.569124		-0.534647	0.0671561
0.0876916	0.571429		-0.534238	0.0674279
0.0907468	0.573733		-0.533749	0.0676998
0.0907602	0.576037		-0.532441	0.0679717
0.0974157	0.578341		-0.532089	0.0682436
0.099814	0.580645		-0.531737	0.0685155
0.10079	0.582949		-0.531142	0.0687874
0.101456	0.585253		-0.531105	0.0690593
0.101475	0.587558		-0.531032	0.0693312
0.102551	0.589862		-0.531026	0.069603
0.1039	0.592166		-0.530727	0.0698749
0.104126	0.59447		-0.529372	0.0701468
0.105057	0.596774		-0.528746	0.0704187
0.106914	0.599078		-0.52599	0.0706906
0.108133	0.601382		-0.525413	0.0709625
0.109379	0.603687		-0.525364	0.0712344
0.109544	0.605991		-0.52536	0.0715063
0.109664	0.608295		-0.525111	0.0717781
0.110173	0.610599		-0.524375	0.07205
0.110651	0.612903		-0.522465	0.0723219
0.1107	0.615207		-0.522405	0.0725938
0.111762	0.617512		-0.51905	0.0728657
0.112467	0.619816		-0.519035	0.0731376
0.114268	0.62212		-0.518352	0.0734095
0.115943	0.624424		-0.517995	0.0736813
0.116142	0.626728		-0.51736	0.0739532
0.118675	0.629032		-0.516117	0.0742251
0.120208	0.631336		-0.515808	0.074497
0.123911	0.633641		-0.515238	0.0747689
0.130724	0.635945		-0.514562	0.0750408
0.135346	0.638249		-0.513668	0.0753127
0.140002	0.640553		-0.513639	0.0755846
0.140086	0.642857		-0.513482	0.0758564
0.143521	0.645161		-0.513047	0.0761283
0.148161	0.647465		-0.510305	0.0764002
0.148281	0.64977		-0.509233	0.0766721
0.1498	0.652074		-0.50735	0.076944
0.151046	0.654378		-0.507133	0.0772159
0.155522	0.656682		-0.507127	0.0774878
0.158966	0.658986		-0.506236	0.0777597
0.160215	0.66129		-0.506107	0.0780315
0.160782	0.663594		-0.505887	0.0783034
0.165759	0.665899		-0.504848	0.0785753
0.168366	0.668203		-0.504072	0.0788472
0.168786	0.670507		-0.503811	0.0791191
0.17376	0.672811		-0.502016	0.079391
0.178294	0.675115		-0.501402	0.0796629
0.178295	0.677419		-0.500353	0.0799347
0.178957	0.679724		-0.498243	0.0802066
0.181149	0.682028		-0.497411	0.0804785
0.182158	0.684332		-0.497071	0.0807504
0.183364	0.686636		-0.496908	0.0810223
0.187248	0.68894		-0.49665	0.0812942
0.197502	0.691244		-0.496411	0.0815661
0.202068	0.693548		-0.49617	0.081838
0.207769	0.695853		-0.495215	0.0821098
0.210064	0.698157		-0.495059	0.0823817
0.214692	0.700461		-0.494813	0.0826536
0.222291	0.702765		-0.49443	0.0829255
0.225949	0.705069		-0.493092	0.0831974
0.226709	0.707373		-0.492318	0.0834693
0.227342	0.709677		-0.492084	0.0837412
0.231419	0.711982		-0.491962	0.0840131
0.232066	0.714286		-0.489821	0.0842849
0.23943	0.71659		-0.489513	0.0845568
0.241138	0.718894		-0.488947	0.0848287
0.245175	0.721198		-0.486734	0.0851006
0.250072	0.723502		-0.485984	0.0853725
0.253028	0.725806		-0.484776	0.0856444
0.255657	0.728111		-0.484775	0.0859163
0.262105	0.730415		-0.484441	0.0861881
0.26395	0.732719		-0.484234	0.08646
0.265638	0.735023		-0.483477	0.0867319
0.289522	0.737327		-0.481941	0.0870038
0.294891	0.739631		-0.481517	0.0872757
0.297183	0.741935		-0.480539	0.0875476
0.298186	0.74424		-0.480336	0.0878195
0.304475	0.746544		-0.480123	0.0880914
0.305884	0.748848		-0.479604	0.0883632
0.306428	0.751152		-0.479479	0.0886351
0.30817	0.753456		-0.47849	0.088907
0.30861	0.75576		-0.478121	0.0891789
0.311408	0.758065		-0.477987	0.0894508
0.315886	0.760369		-0.477731	0.0897227
0.320742	0.762673		-0.477714	0.0899946
0.320844	0.764977		-0.477561	0.0902664
0.324955	0.767281		-0.476799	0.0905383
0.328362	0.769585		-0.476763	0.0908102
0.331756	0.771889		-0.476576	0.0910821
0.349178	0.774194		-0.476558	0.091354
0.358517	0.776498		-0.474786	0.0916259
0.364787	0.778802		-0.473979	0.0918978
0.365741	0.781106		-0.473409	0.0921697
0.37026	0.78341		-0.473376	0.0924415
0.372585	0.785714		-0.472015	0.0927134
0.373054	0.788018		-0.471268	0.0929853
0.381649	0.790323		-0.470289	0.0932572
0.388396	0.792627		-0.469232	0.0935291
0.389164	0.794931		-0.468809	0.093801
0.394822	0.797235		-0.468679	0.0940729
0.404686	0.799539		-0.468369	0.0943448
0.412987	0.801843		-0.468259	0.0946166
0.414076	0.804147		-0.468066	0.0948885
0.423418	0.806452		-0.467906	0.0951604
0.429966	0.808756		-0.467636	0.0954323
0.437643	0.81106		-0.466521	0.0957042
0.438485	0.813364		-0.466319	0.0959761
0.439224	0.815668		-0.465867	0.096248
0.441011	0.817972		-0.465515	0.0965198
0.444291	0.820276		-0.465487	0.0967917
0.460246	0.822581		-0.464438	0.0970636
0.462837	0.824885		-0.463898	0.0973355
0.470013	0.827189		-0.463112	0.0976074
0.476127	0.829493		-0.462774	0.0978793
0.47804	0.831797		-0.462323	0.0981512
0.481451	0.834101		-0.461995	0.0984231
0.485465	0.836406		-0.461297	0.0986949
0.488173	0.83871		-0.460923	0.0989668
0.49143	0.841014		-0.460658	0.0992387
0.502072	0.843318		-0.460634	0.0995106
0.513028	0.845622		-0.460371	0.0997825
0.514798	0.847926		-0.460134	0.100054
0.523846	0.85023		-0.460082	0.100326
0.527847	0.852535		-0.460061	0.100598
0.540143	0.854839		-0.459778	0.10087
0.551647	0.857143		-0.457759	0.101142
0.562882	0.859447		-0.456912	0.101414
0.568849	0.861751		-0.456233	0.101686
0.578715	0.864055		-0.455743	0.101958
0.579964	0.866359		-0.455518	0.102229
0.58761	0.868664		-0.4544	0.102501
0.589322	0.870968		-0.45392	0.102773
0.600256	0.873272		-0.452923	0.103045
0.6026	0.875576		-0.45255	0.103317
0.608389	0.87788		-0.451377	0.103589
0.618729	0.880184		-0.450711	0.103861
0.621744	0.882488		-0.450338	0.104133
0.634338	0.884793		-0.449538	0.104405
0.638391	0.887097		-0.449304	0.104676
0.641744	0.889401		-0.449277	0.104948
0.6564	0.891705		-0.449064	0.10522
0.67149	0.894009		-0.448995	0.105492
0.675907	0.896313		-0.448675	0.105764
0.687948	0.898618		-0.447737	0.106036
0.705976	0.900922		-0.446742	0.106308
0.708831	0.903226		-0.446576	0.10658
0.710538	0.90553		-0.445937	0.106852
0.724597	0.907834		-0.445394	0.107123
0.726701	0.910138		-0.444316	0.107395
0.731944	0.912442		-0.444038	0.107667
0.734585	0.914747		-0.443523	0.107939
0.740069	0.917051		-0.442624	0.108211
0.750667	0.919355		-0.441661	0.108483
0.751009	0.921659		-0.441579	0.108755
0.796895	0.923963		-0.441284	0.109027
0.80155	0.926267		-0.439905	0.109299
0.812471	0.928571		-0.439431	0.10957
0.815324	0.930876		-0.438445	0.109842
0.82612	0.93318		-0.437948	0.110114
0.830551	0.935484		-0.437478	0.110386
0.857197	0.937788		-0.435588	0.110658
0.879922	0.940092		-0.435483	0.11093
0.895106	0.942396		-0.435152	0.111202
0.905699	0.9447		-0.434816	0.111474
0.907419	0.947005		-0.433959	0.111746
0.91014	0.949309		-0.43218	0.112017
0.910641	0.951613		-0.43212	0.112289
0.934515	0.953917		-0.431353	0.112561
0.942368	0.956221		-0.430153	0.112833
0.962107	0.958525		-0.430017	0.113105
0.982593	0.960829		-0.43001	0.113377
1.02894	0.963134		-0.429833	0.113649
1.05029	0.965438		-0.428854	0.113921
1.07694	0.967742		-0.428586	0.114192
1.09288	0.970046		-0.427859	0.114464
1.10068	0.97235		-0.427547	0.114736
1.10534	0.974654		-0.427312	0.115008
1.11377	0.976959		-0.427076	0.11528
1.13168	0.979263		-0.426388	0.115552
1.17481	0.981567		-0.425839	0.115824
1.19187	0.983871		-0.425236	0.116096
1.22909	0.986175		-0.424944	0.116368
1.23811	0.988479		-0.424609	0.116639
1.31898	0.990783		-0.424343	0.116911
1.36224	0.993088		-0.424172	0.117183
1.4774	0.995392		-0.424024	0.117455
1.57318	0.997696		-0.423946	0.117727
2.02671	1		-0.423054	0.117999
			-0.422868	0.118271
			-0.422221	0.118543
			-0.421857	0.118815
			-0.421473	0.119086
			-0.421227	0.119358
			-0.421028	0.11963
			-0.420966	0.119902
			-0.420906	0.120174
			-0.420902	0.120446
			-0.420647	0.120718
			-0.420481	0.12099
			-0.419613	0.121262
			-0.419426	0.121533
			-0.41938	0.121805
			-0.418418	0.122077
			-0.418241	0.122349
			-0.417518	0.122621
			-0.416117	0.122893
			-0.416067	0.123165
			-0.415943	0.123437
			-0.415592	0.123709
			-0.414779	0.12398
			-0.413199	0.124252
			-0.412935	0.124524
			-0.411877	0.124796
			-0.411614	0.125068
			-0.410951	0.12534
			-0.410248	0.125612
			-0.410022	0.125884
			-0.40991	0.126156
			-0.409716	0.126427
			-0.40961	0.126699
			-0.409147	0.126971
			-0.408922	0.127243
			-0.408765	0.127515
			-0.408512	0.127787
			-0.407422	0.128059
			-0.407307	0.128331
			-0.407243	0.128603
			-0.407148	0.128874
			-0.407013	0.129146
			-0.406944	0.129418
			-0.405792	0.12969
			-0.404989	0.129962
			-0.404842	0.130234
			-0.404805	0.130506
			-0.4047	0.130778
			-0.403922	0.131049
			-0.403795	0.131321
			-0.40372	0.131593
			-0.403533	0.131865
			-0.402978	0.132137
			-0.402786	0.132409
			-0.402525	0.132681
			-0.402508	0.132953
			-0.402066	0.133225
			-0.401566	0.133496
			-0.401247	0.133768
			-0.401095	0.13404
			-0.40028	0.134312
			-0.400195	0.134584
			-0.400063	0.134856
			-0.40004	0.135128
			-0.400031	0.1354
			-0.399838	0.135672
			-0.399766	0.135943
			-0.39976	0.136215
			-0.399319	0.136487
			-0.39927	0.136759
			-0.398969	0.137031
			-0.398863	0.137303
			-0.398359	0.137575
			-0.398257	0.137847
			-0.397142	0.138119
			-0.397008	0.13839
			-0.396693	0.138662
			-0.396659	0.138934
			-0.396293	0.139206
			-0.395845	0.139478
			-0.395488	0.13975
			-0.395266	0.140022
			-0.395212	0.140294
			-0.394865	0.140566
			-0.394517	0.140837
			-0.393964	0.141109
			-0.393606	0.141381
			-0.393346	0.141653
			-0.393269	0.141925
			-0.39297	0.142197
			-0.392732	0.142469
			-0.392398	0.142741
			-0.392296	0.143013
			-0.391968	0.143284
			-0.391633	0.143556
			-0.391443	0.143828
			-0.39121	0.1441
			-0.39073	0.144372
			-0.390331	0.144644
			-0.390067	0.144916
			-0.38955	0.145188
			-0.389417	0.145459
			-0.389164	0.145731
			-0.388593	0.146003
			-0.388364	0.146275
			-0.388023	0.146547
			-0.387742	0.146819
			-0.386668	0.147091
			-0.385048	0.147363
			-0.384944	0.147635
			-0.384661	0.147906
			-0.383415	0.148178
			-0.382865	0.14845
			-0.382819	0.148722
			-0.382521	0.148994
			-0.382239	0.149266
			-0.382147	0.149538
			-0.381688	0.14981
			-0.381538	0.150082
			-0.381402	0.150353
			-0.381318	0.150625
			-0.380825	0.150897
			-0.380502	0.151169
			-0.380285	0.151441
			-0.380048	0.151713
			-0.379958	0.151985
			-0.379216	0.152257
			-0.378835	0.152529
			-0.37838	0.1528
			-0.377802	0.153072
			-0.377783	0.153344
			-0.377652	0.153616
			-0.377176	0.153888
			-0.376955	0.15416
			-0.375978	0.154432
			-0.375957	0.154704
			-0.375837	0.154976
			-0.375516	0.155247
			-0.375237	0.155519
			-0.375063	0.155791
			-0.374945	0.156063
			-0.374815	0.156335
			-0.374606	0.156607
			-0.373833	0.156879
			-0.373628	0.157151
			-0.373626	0.157423
			-0.373502	0.157694
			-0.372525	0.157966
			-0.372473	0.158238
			-0.371391	0.15851
			-0.371173	0.158782
			-0.370499	0.159054
			-0.370264	0.159326
			-0.369712	0.159598
			-0.369631	0.159869
			-0.369618	0.160141
			-0.369462	0.160413
			-0.36938	0.160685
			-0.36931	0.160957
			-0.368937	0.161229
			-0.368884	0.161501
			-0.368873	0.161773
			-0.367624	0.162045
			-0.367498	0.162316
			-0.367238	0.162588
			-0.3672	0.16286
			-0.365635	0.163132
			-0.365074	0.163404
			-0.364715	0.163676
			-0.364595	0.163948
			-0.363727	0.16422
			-0.363579	0.164492
			-0.363386	0.164763
			-0.362751	0.165035
			-0.362676	0.165307
			-0.36264	0.165579
			-0.361812	0.165851
			-0.361703	0.166123
			-0.36081	0.166395
			-0.36074	0.166667
			-0.359712	0.166939
			-0.359651	0.16721
			-0.359566	0.167482
			-0.359391	0.167754
			-0.359315	0.168026
			-0.358671	0.168298
			-0.358004	0.16857
			-0.357844	0.168842
			-0.357412	0.169114
			-0.357283	0.169386
			-0.356891	0.169657
			-0.356179	0.169929
			-0.355413	0.170201
			-0.355224	0.170473
			-0.355205	0.170745
			-0.35473	0.171017
			-0.354466	0.171289
			-0.354109	0.171561
			-0.354081	0.171833
			-0.353634	0.172104
			-0.35324	0.172376
			-0.352345	0.172648
			-0.351768	0.17292
			-0.351448	0.173192
			-0.351228	0.173464
			-0.351212	0.173736
			-0.350728	0.174008
			-0.349987	0.174279
			-0.349625	0.174551
			-0.349583	0.174823
			-0.349331	0.175095
			-0.349031	0.175367
			-0.348578	0.175639
			-0.348469	0.175911
			-0.348332	0.176183
			-0.347568	0.176455
			-0.347175	0.176726
			-0.347081	0.176998
			-0.346789	0.17727
			-0.3462	0.177542
			-0.345699	0.177814
			-0.345242	0.178086
			-0.344805	0.178358
			-0.344512	0.17863
			-0.343982	0.178902
			-0.343966	0.179173
			-0.343714	0.179445
			-0.3422	0.179717
			-0.342077	0.179989
			-0.341497	0.180261
			-0.341456	0.180533
			-0.341017	0.180805
			-0.340482	0.181077
			-0.340454	0.181349
			-0.340242	0.18162
			-0.33993	0.181892
			-0.33947	0.182164
			-0.339214	0.182436
			-0.339067	0.182708
			-0.338757	0.18298
			-0.338744	0.183252
			-0.338603	0.183524
			-0.338341	0.183796
			-0.338171	0.184067
			-0.337698	0.184339
			-0.337603	0.184611
			-0.33758	0.184883
			-0.337338	0.185155
			-0.337306	0.185427
			-0.336478	0.185699
			-0.335262	0.185971
			-0.334857	0.186243
			-0.334637	0.186514
			-0.334619	0.186786
			-0.334492	0.187058
			-0.334358	0.18733
			-0.334094	0.187602
			-0.333877	0.187874
			-0.33333	0.188146
			-0.333133	0.188418
			-0.332901	0.18869
			-0.332452	0.188961
			-0.332279	0.189233
			-0.329684	0.189505
			-0.329381	0.189777
			-0.329333	0.190049
			-0.329135	0.190321
			-0.328934	0.190593
			-0.328648	0.190865
			-0.328261	0.191136
			-0.327697	0.191408
			-0.327181	0.19168
			-0.32718	0.191952
			-0.327019	0.192224
			-0.326982	0.192496
			-0.326891	0.192768
			-0.326627	0.19304
			-0.325618	0.193312
			-0.32549	0.193583
			-0.325107	0.193855
			-0.324955	0.194127
			-0.324808	0.194399
			-0.324562	0.194671
			-0.323997	0.194943
			-0.323456	0.195215
			-0.323234	0.195487
			-0.322986	0.195759
			-0.322663	0.19603
			-0.322467	0.196302
			-0.322451	0.196574
			-0.32227	0.196846
			-0.322023	0.197118
			-0.320962	0.19739
			-0.320804	0.197662
			-0.320035	0.197934
			-0.319716	0.198206
			-0.319645	0.198477
			-0.319499	0.198749
			-0.319429	0.199021
			-0.318847	0.199293
			-0.318762	0.199565
			-0.318547	0.199837
			-0.318079	0.200109
			-0.31771	0.200381
			-0.317615	0.200653
			-0.317498	0.200924
			-0.317488	0.201196
			-0.316806	0.201468
			-0.316706	0.20174
			-0.31654	0.202012
			-0.316437	0.202284
			-0.316235	0.202556
			-0.315492	0.202828
			-0.315168	0.2031
			-0.314642	0.203371
			-0.314493	0.203643
			-0.314244	0.203915
			-0.313792	0.204187
			-0.313319	0.204459
			-0.31323	0.204731
			-0.313214	0.205003
			-0.31288	0.205275
			-0.312671	0.205546
			-0.312628	0.205818
			-0.312527	0.20609
			-0.311662	0.206362
			-0.311558	0.206634
			-0.311464	0.206906
			-0.310967	0.207178
			-0.310453	0.20745
			-0.3104	0.207722
			-0.310297	0.207993
			-0.309593	0.208265
			-0.309585	0.208537
			-0.309555	0.208809
			-0.309401	0.209081
			-0.30884	0.209353
			-0.308587	0.209625
			-0.307997	0.209897
			-0.307721	0.210169
			-0.307248	0.21044
			-0.307132	0.210712
			-0.306592	0.210984
			-0.306543	0.211256
			-0.30594	0.211528
			-0.305794	0.2118
			-0.305743	0.212072
			-0.305553	0.212344
			-0.30479	0.212616
			-0.304576	0.212887
			-0.304334	0.213159
			-0.303762	0.213431
			-0.303575	0.213703
			-0.303162	0.213975
			-0.303091	0.214247
			-0.302699	0.214519
			-0.302094	0.214791
			-0.301397	0.215063
			-0.301204	0.215334
			-0.301173	0.215606
			-0.30117	0.215878
			-0.300996	0.21615
			-0.300943	0.216422
			-0.300908	0.216694
			-0.300807	0.216966
			-0.300702	0.217238
			-0.300534	0.21751
			-0.30045	0.217781
			-0.299816	0.218053
			-0.299102	0.218325
			-0.298848	0.218597
			-0.298269	0.218869
			-0.298247	0.219141
			-0.29824	0.219413
			-0.297984	0.219685
			-0.297894	0.219956
			-0.297754	0.220228
			-0.297751	0.2205
			-0.297248	0.220772
			-0.29724	0.221044
			-0.297198	0.221316
			-0.296689	0.221588
			-0.296426	0.22186
			-0.296301	0.222132
			-0.29628	0.222403
			-0.296215	0.222675
			-0.296108	0.222947
			-0.295563	0.223219
			-0.295472	0.223491
			-0.295403	0.223763
			-0.295366	0.224035
			-0.295037	0.224307
			-0.294967	0.224579
			-0.294001	0.22485
			-0.293892	0.225122
			-0.293846	0.225394
			-0.293596	0.225666
			-0.293516	0.225938
			-0.293168	0.22621
			-0.292988	0.226482
			-0.292926	0.226754
			-0.29263	0.227026
			-0.292628	0.227297
			-0.292606	0.227569
			-0.291856	0.227841
			-0.291224	0.228113
			-0.289917	0.228385
			-0.289797	0.228657
			-0.288536	0.228929
			-0.288399	0.229201
			-0.286781	0.229473
			-0.286296	0.229744
			-0.286257	0.230016
			-0.286037	0.230288
			-0.285668	0.23056
			-0.28538	0.230832
			-0.285203	0.231104
			-0.285069	0.231376
			-0.2848	0.231648
			-0.284501	0.23192
			-0.284198	0.232191
			-0.28396	0.232463
			-0.283918	0.232735
			-0.282721	0.233007
			-0.282684	0.233279
			-0.282373	0.233551
			-0.282346	0.233823
			-0.282338	0.234095
			-0.281706	0.234367
			-0.281617	0.234638
			-0.280938	0.23491
			-0.280688	0.235182
			-0.280673	0.235454
			-0.280193	0.235726
			-0.279922	0.235998
			-0.279879	0.23627
			-0.279524	0.236542
			-0.279503	0.236813
			-0.279291	0.237085
			-0.279151	0.237357
			-0.278906	0.237629
			-0.278883	0.237901
			-0.278834	0.238173
			-0.27807	0.238445
			-0.278033	0.238717
			-0.277519	0.238989
			-0.277089	0.23926
			-0.276869	0.239532
			-0.276345	0.239804
			-0.276254	0.240076
			-0.276254	0.240348
			-0.275625	0.24062
			-0.27562	0.240892
			-0.275576	0.241164
			-0.275435	0.241436
			-0.275396	0.241707
			-0.275342	0.241979
			-0.275326	0.242251
			-0.274897	0.242523
			-0.274663	0.242795
			-0.274614	0.243067
			-0.274496	0.243339
			-0.274471	0.243611
			-0.274327	0.243883
			-0.274143	0.244154
			-0.274001	0.244426
			-0.273565	0.244698
			-0.27353	0.24497
			-0.271985	0.245242
			-0.271958	0.245514
			-0.271653	0.245786
			-0.270932	0.246058
			-0.270176	0.24633
			-0.269884	0.246601
			-0.269645	0.246873
			-0.269281	0.247145
			-0.268522	0.247417
			-0.268511	0.247689
			-0.268468	0.247961
			-0.268406	0.248233
			-0.268381	0.248505
			-0.268371	0.248777
			-0.268031	0.249048
			-0.267789	0.24932
			-0.267593	0.249592
			-0.267326	0.249864
			-0.267268	0.250136
			-0.26705	0.250408
			-0.266573	0.25068
			-0.266565	0.250952
			-0.266533	0.251223
			-0.266355	0.251495
			-0.266317	0.251767
			-0.266287	0.252039
			-0.266213	0.252311
			-0.266147	0.252583
			-0.265974	0.252855
			-0.265796	0.253127
			-0.265569	0.253399
			-0.265521	0.25367
			-0.26541	0.253942
			-0.265042	0.254214
			-0.264977	0.254486
			-0.264681	0.254758
			-0.264667	0.25503
			-0.264642	0.255302
			-0.263554	0.255574
			-0.263508	0.255846
			-0.263328	0.256117
			-0.262529	0.256389
			-0.262367	0.256661
			-0.262177	0.256933
			-0.261631	0.257205
			-0.261105	0.257477
			-0.260946	0.257749
			-0.260477	0.258021
			-0.259682	0.258293
			-0.258619	0.258564
			-0.258481	0.258836
			-0.257157	0.259108
			-0.257023	0.25938
			-0.257	0.259652
			-0.25624	0.259924
			-0.255951	0.260196
			-0.255666	0.260468
			-0.255217	0.26074
			-0.255041	0.261011
			-0.254295	0.261283
			-0.254253	0.261555
			-0.254183	0.261827
			-0.254166	0.262099
			-0.254075	0.262371
			-0.254038	0.262643
			-0.253796	0.262915
			-0.253696	0.263187
			-0.253366	0.263458
			-0.252814	0.26373
			-0.25262	0.264002
			-0.252293	0.264274
			-0.252254	0.264546
			-0.252075	0.264818
			-0.251773	0.26509
			-0.251493	0.265362
			-0.25133	0.265633
			-0.251047	0.265905
			-0.250739	0.266177
			-0.250421	0.266449
			-0.250333	0.266721
			-0.250106	0.266993
			-0.249372	0.267265
			-0.248993	0.267537
			-0.248909	0.267809
			-0.24847	0.26808
			-0.247945	0.268352
			-0.247941	0.268624
			-0.247862	0.268896
			-0.247331	0.269168
			-0.247325	0.26944
			-0.247176	0.269712
			-0.24693	0.269984
			-0.24678	0.270256
			-0.246458	0.270527
			-0.246204	0.270799
			-0.246087	0.271071
			-0.246017	0.271343
			-0.245428	0.271615
			-0.245279	0.271887
			-0.245091	0.272159
			-0.244978	0.272431
			-0.244896	0.272703
			-0.244823	0.272974
			-0.244464	0.273246
			-0.244315	0.273518
			-0.243906	0.27379
			-0.243715	0.274062
			-0.243641	0.274334
			-0.243553	0.274606
			-0.243357	0.274878
			-0.243106	0.27515
			-0.242634	0.275421
			-0.242558	0.275693
			-0.24247	0.275965
			-0.242429	0.276237
			-0.242067	0.276509
			-0.241986	0.276781
			-0.240818	0.277053
			-0.240494	0.277325
			-0.2402	0.277597
			-0.240053	0.277868
			-0.23973	0.27814
			-0.23963	0.278412
			-0.239572	0.278684
			-0.239252	0.278956
			-0.239107	0.279228
			-0.238713	0.2795
			-0.238686	0.279772
			-0.238615	0.280044
			-0.23861	0.280315
			-0.238575	0.280587
			-0.23856	0.280859
			-0.237997	0.281131
			-0.237989	0.281403
			-0.237971	0.281675
			-0.237626	0.281947
			-0.237441	0.282219
			-0.236963	0.28249
			-0.236945	0.282762
			-0.236861	0.283034
			-0.236479	0.283306
			-0.235797	0.283578
			-0.235586	0.28385
			-0.235122	0.284122
			-0.234948	0.284394
			-0.234713	0.284666
			-0.234572	0.284937
			-0.234443	0.285209
			-0.234291	0.285481
			-0.234221	0.285753
			-0.233948	0.286025
			-0.233548	0.286297
			-0.233423	0.286569
			-0.233322	0.286841
			-0.233087	0.287113
			-0.231878	0.287384
			-0.231733	0.287656
			-0.231712	0.287928
			-0.231307	0.2882
			-0.230582	0.288472
			-0.230548	0.288744
			-0.230074	0.289016
			-0.229911	0.289288
			-0.229881	0.28956
			-0.229835	0.289831
			-0.229808	0.290103
			-0.229753	0.290375
			-0.229657	0.290647
			-0.229631	0.290919
			-0.229392	0.291191
			-0.229243	0.291463
			-0.228956	0.291735
			-0.228618	0.292007
			-0.22852	0.292278
			-0.228222	0.29255
			-0.227921	0.292822
			-0.227708	0.293094
			-0.227414	0.293366
			-0.22731	0.293638
			-0.227163	0.29391
			-0.226765	0.294182
			-0.226403	0.294454
			-0.226368	0.294725
			-0.226333	0.294997
			-0.226063	0.295269
			-0.225907	0.295541
			-0.225888	0.295813
			-0.2258	0.296085
			-0.225671	0.296357
			-0.225367	0.296629
			-0.225304	0.2969
			-0.224872	0.297172
			-0.224675	0.297444
			-0.224645	0.297716
			-0.224623	0.297988
			-0.224424	0.29826
			-0.224161	0.298532
			-0.223626	0.298804
			-0.223222	0.299076
			-0.222952	0.299347
			-0.222626	0.299619
			-0.222625	0.299891
			-0.222169	0.300163
			-0.222077	0.300435
			-0.221803	0.300707
			-0.220595	0.300979
			-0.22042	0.301251
			-0.220259	0.301523
			-0.220024	0.301794
			-0.220003	0.302066
			-0.219846	0.302338
			-0.219792	0.30261
			-0.21972	0.302882
			-0.219018	0.303154
			-0.218948	0.303426
			-0.218754	0.303698
			-0.218503	0.30397
			-0.218293	0.304241
			-0.218153	0.304513
			-0.218033	0.304785
			-0.217978	0.305057
			-0.217714	0.305329
			-0.216874	0.305601
			-0.216836	0.305873
			-0.216825	0.306145
			-0.216615	0.306417
			-0.216429	0.306688
			-0.216237	0.30696
			-0.215981	0.307232
			-0.215835	0.307504
			-0.215743	0.307776
			-0.215273	0.308048
			-0.214659	0.30832
			-0.214597	0.308592
			-0.214552	0.308864
			-0.214524	0.309135
			-0.214021	0.309407
			-0.213485	0.309679
			-0.213402	0.309951
			-0.213221	0.310223
			-0.213094	0.310495
			-0.212588	0.310767
			-0.212356	0.311039
			-0.212307	0.31131
			-0.212233	0.311582
			-0.212182	0.311854
			-0.212003	0.312126
			-0.211836	0.312398
			-0.211454	0.31267
			-0.211276	0.312942
			-0.211221	0.313214
			-0.211201	0.313486
			-0.210939	0.313757
			-0.21093	0.314029
			-0.209566	0.314301
			-0.208625	0.314573
			-0.20851	0.314845
			-0.208488	0.315117
			-0.208482	0.315389
			-0.208459	0.315661
			-0.208045	0.315933
			-0.208035	0.316204
			-0.207958	0.316476
			-0.207563	0.316748
			-0.207395	0.31702
			-0.207383	0.317292
			-0.207275	0.317564
			-0.207067	0.317836
			-0.206723	0.318108
			-0.206591	0.31838
			-0.206539	0.318651
			-0.206486	0.318923
			-0.20644	0.319195
			-0.206021	0.319467
			-0.205768	0.319739
			-0.205428	0.320011
			-0.205426	0.320283
			-0.205309	0.320555
			-0.20529	0.320827
			-0.20527	0.321098
			-0.205209	0.32137
			-0.204218	0.321642
			-0.203943	0.321914
			-0.203937	0.322186
			-0.203701	0.322458
			-0.203697	0.32273
			-0.203649	0.323002
			-0.203484	0.323274
			-0.203366	0.323545
			-0.203314	0.323817
			-0.203075	0.324089
			-0.20292	0.324361
			-0.202887	0.324633
			-0.20245	0.324905
			-0.2024	0.325177
			-0.202336	0.325449
			-0.20231	0.325721
			-0.202127	0.325992
			-0.20196	0.326264
			-0.201904	0.326536
			-0.201719	0.326808
			-0.201513	0.32708
			-0.201398	0.327352
			-0.201325	0.327624
			-0.201302	0.327896
			-0.201286	0.328167
			-0.200702	0.328439
			-0.200683	0.328711
			-0.200573	0.328983
			-0.199816	0.329255
			-0.199679	0.329527
			-0.19959	0.329799
			-0.199494	0.330071
			-0.199481	0.330343
			-0.198677	0.330614
			-0.19859	0.330886
			-0.198481	0.331158
			-0.198158	0.33143
			-0.198129	0.331702
			-0.197343	0.331974
			-0.196468	0.332246
			-0.196348	0.332518
			-0.196106	0.33279
			-0.195856	0.333061
			-0.195672	0.333333
			-0.195508	0.333605
			-0.195351	0.333877
			-0.194898	0.334149
			-0.194585	0.334421
			-0.19448	0.334693
			-0.194142	0.334965
			-0.193743	0.335237
			-0.193721	0.335508
			-0.193578	0.33578
			-0.193271	0.336052
			-0.192555	0.336324
			-0.192523	0.336596
			-0.19236	0.336868
			-0.19232	0.33714
			-0.192044	0.337412
			-0.191624	0.337684
			-0.191587	0.337955
			-0.191571	0.338227
			-0.191562	0.338499
			-0.191487	0.338771
			-0.191156	0.339043
			-0.190338	0.339315
			-0.189972	0.339587
			-0.189679	0.339859
			-0.189597	0.340131
			-0.188815	0.340402
			-0.18865	0.340674
			-0.188593	0.340946
			-0.188406	0.341218
			-0.188194	0.34149
			-0.187956	0.341762
			-0.187743	0.342034
			-0.187453	0.342306
			-0.186971	0.342577
			-0.186779	0.342849
			-0.186593	0.343121
			-0.185887	0.343393
			-0.185635	0.343665
			-0.185007	0.343937
			-0.184622	0.344209
			-0.184553	0.344481
			-0.184401	0.344753
			-0.184175	0.345024
			-0.184105	0.345296
			-0.18384	0.345568
			-0.183834	0.34584
			-0.183469	0.346112
			-0.183115	0.346384
			-0.182889	0.346656
			-0.182552	0.346928
			-0.182293	0.3472
			-0.181798	0.347471
			-0.181694	0.347743
			-0.181442	0.348015
			-0.181416	0.348287
			-0.181385	0.348559
			-0.18129	0.348831
			-0.1811	0.349103
			-0.180708	0.349375
			-0.180373	0.349647
			-0.180304	0.349918
			-0.180099	0.35019
			-0.180027	0.350462
			-0.179928	0.350734
			-0.179861	0.351006
			-0.179673	0.351278
			-0.179623	0.35155
			-0.179237	0.351822
			-0.179086	0.352094
			-0.179056	0.352365
			-0.178918	0.352637
			-0.178904	0.352909
			-0.17872	0.353181
			-0.178616	0.353453
			-0.178388	0.353725
			-0.178185	0.353997
			-0.177963	0.354269
			-0.1778	0.354541
			-0.177737	0.354812
			-0.177697	0.355084
			-0.17745	0.355356
			-0.177336	0.355628
			-0.177211	0.3559
			-0.176647	0.356172
			-0.176549	0.356444
			-0.176541	0.356716
			-0.176385	0.356987
			-0.176123	0.357259
			-0.175911	0.357531
			-0.175355	0.357803
			-0.175341	0.358075
			-0.175051	0.358347
			-0.174877	0.358619
			-0.174854	0.358891
			-0.174804	0.359163
			-0.174648	0.359434
			-0.174467	0.359706
			-0.174093	0.359978
			-0.173745	0.36025
			-0.173689	0.360522
			-0.173249	0.360794
			-0.17274	0.361066
			-0.172425	0.361338
			-0.171375	0.36161
			-0.171284	0.361881
			-0.17095	0.362153
			-0.170818	0.362425
			-0.170554	0.362697
			-0.170522	0.362969
			-0.170449	0.363241
			-0.169912	0.363513
			-0.169322	0.363785
			-0.169116	0.364057
			-0.168315	0.364328
			-0.168048	0.3646
			-0.16782	0.364872
			-0.167715	0.365144
			-0.167642	0.365416
			-0.167156	0.365688
			-0.167005	0.36596
			-0.166668	0.366232
			-0.1666	0.366504
			-0.166552	0.366775
			-0.166539	0.367047
			-0.166244	0.367319
			-0.166189	0.367591
			-0.16618	0.367863
			-0.166133	0.368135
			-0.165856	0.368407
			-0.165585	0.368679
			-0.165488	0.368951
			-0.165402	0.369222
			-0.165065	0.369494
			-0.164523	0.369766
			-0.164468	0.370038
			-0.164322	0.37031
			-0.163976	0.370582
			-0.163606	0.370854
			-0.163274	0.371126
			-0.163031	0.371397
			-0.162971	0.371669
			-0.16273	0.371941
			-0.162257	0.372213
			-0.162222	0.372485
			-0.162204	0.372757
			-0.161448	0.373029
			-0.161348	0.373301
			-0.161291	0.373573
			-0.161225	0.373844
			-0.161205	0.374116
			-0.161188	0.374388
			-0.161091	0.37466
			-0.160975	0.374932
			-0.160771	0.375204
			-0.160498	0.375476
			-0.160043	0.375748
			-0.159673	0.37602
			-0.159591	0.376291
			-0.15879	0.376563
			-0.158709	0.376835
			-0.158624	0.377107
			-0.158601	0.377379
			-0.158586	0.377651
			-0.158411	0.377923
			-0.158047	0.378195
			-0.157963	0.378467
			-0.157814	0.378738
			-0.157287	0.37901
			-0.157236	0.379282
			-0.157123	0.379554
			-0.156803	0.379826
			-0.156768	0.380098
			-0.15655	0.38037
			-0.156465	0.380642
			-0.156317	0.380914
			-0.155918	0.381185
			-0.155843	0.381457
			-0.155795	0.381729
			-0.155511	0.382001
			-0.155253	0.382273
			-0.154843	0.382545
			-0.154783	0.382817
			-0.154775	0.383089
			-0.154691	0.383361
			-0.154402	0.383632
			-0.154381	0.383904
			-0.154074	0.384176
			-0.154067	0.384448
			-0.15404	0.38472
			-0.154039	0.384992
			-0.153784	0.385264
			-0.153766	0.385536
			-0.152856	0.385808
			-0.152748	0.386079
			-0.152717	0.386351
			-0.152634	0.386623
			-0.152626	0.386895
			-0.15259	0.387167
			-0.152436	0.387439
			-0.152249	0.387711
			-0.152013	0.387983
			-0.151958	0.388254
			-0.151247	0.388526
			-0.151105	0.388798
			-0.150793	0.38907
			-0.150598	0.389342
			-0.150538	0.389614
			-0.150112	0.389886
			-0.150031	0.390158
			-0.149766	0.39043
			-0.149735	0.390701
			-0.149427	0.390973
			-0.14916	0.391245
			-0.148633	0.391517
			-0.148302	0.391789
			-0.147912	0.392061
			-0.147705	0.392333
			-0.147578	0.392605
			-0.147542	0.392877
			-0.147456	0.393148
			-0.147395	0.39342
			-0.147197	0.393692
			-0.14698	0.393964
			-0.146914	0.394236
			-0.146677	0.394508
			-0.14665	0.39478
			-0.146608	0.395052
			-0.146503	0.395324
			-0.146191	0.395595
			-0.146189	0.395867
			-0.146095	0.396139
			-0.145926	0.396411
			-0.145817	0.396683
			-0.145746	0.396955
			-0.145482	0.397227
			-0.14544	0.397499
			-0.145268	0.397771
			-0.145169	0.398042
			-0.144938	0.398314
			-0.144835	0.398586
			-0.144502	0.398858
			-0.144412	0.39913
			-0.144366	0.399402
			-0.144353	0.399674
			-0.144239	0.399946
			-0.144099	0.400218
			-0.14373	0.400489
			-0.143685	0.400761
			-0.143644	0.401033
			-0.143517	0.401305
			-0.143242	0.401577
			-0.142791	0.401849
			-0.142573	0.402121
			-0.142466	0.402393
			-0.142372	0.402664
			-0.142264	0.402936
			-0.142223	0.403208
			-0.142127	0.40348
			-0.14198	0.403752
			-0.141541	0.404024
			-0.14138	0.404296
			-0.140964	0.404568
			-0.140862	0.40484
			-0.140835	0.405111
			-0.140823	0.405383
			-0.140807	0.405655
			-0.140742	0.405927
			-0.140491	0.406199
			-0.140076	0.406471
			-0.139819	0.406743
			-0.139559	0.407015
			-0.13915	0.407287
			-0.139131	0.407558
			-0.13908	0.40783
			-0.138749	0.408102
			-0.138703	0.408374
			-0.138322	0.408646
			-0.138204	0.408918
			-0.138186	0.40919
			-0.137836	0.409462
			-0.137483	0.409734
			-0.137132	0.410005
			-0.136962	0.410277
			-0.136939	0.410549
			-0.136714	0.410821
			-0.136414	0.411093
			-0.136102	0.411365
			-0.135928	0.411637
			-0.135881	0.411909
			-0.135777	0.412181
			-0.13576	0.412452
			-0.135409	0.412724
			-0.135373	0.412996
			-0.13531	0.413268
			-0.13524	0.41354
			-0.135184	0.413812
			-0.13515	0.414084
			-0.134671	0.414356
			-0.13461	0.414628
			-0.134519	0.414899
			-0.134459	0.415171
			-0.134283	0.415443
			-0.134183	0.415715
			-0.133766	0.415987
			-0.133389	0.416259
			-0.133374	0.416531
			-0.133345	0.416803
			-0.133336	0.417074
			-0.133171	0.417346
			-0.133091	0.417618
			-0.132791	0.41789
			-0.132716	0.418162
			-0.132191	0.418434
			-0.132106	0.418706
			-0.13169	0.418978
			-0.131599	0.41925
			-0.131587	0.419521
			-0.131495	0.419793
			-0.131344	0.420065
			-0.131319	0.420337
			-0.13053	0.420609
			-0.130527	0.420881
			-0.130464	0.421153
			-0.13022	0.421425
			-0.130115	0.421697
			-0.1299	0.421968
			-0.129594	0.42224
			-0.129196	0.422512
			-0.12891	0.422784
			-0.12879	0.423056
			-0.128786	0.423328
			-0.128057	0.4236
			-0.127646	0.423872
			-0.127564	0.424144
			-0.127426	0.424415
			-0.127316	0.424687
			-0.12709	0.424959
			-0.126937	0.425231
			-0.126491	0.425503
			-0.126286	0.425775
			-0.125965	0.426047
			-0.125955	0.426319
			-0.125698	0.426591
			-0.125401	0.426862
			-0.12532	0.427134
			-0.125132	0.427406
			-0.125037	0.427678
			-0.124889	0.42795
			-0.124833	0.428222
			-0.12465	0.428494
			-0.124413	0.428766
			-0.124366	0.429038
			-0.124329	0.429309
			-0.123608	0.429581
			-0.123473	0.429853
			-0.123384	0.430125
			-0.122618	0.430397
			-0.122315	0.430669
			-0.122112	0.430941
			-0.121792	0.431213
			-0.121737	0.431485
			-0.121516	0.431756
			-0.121302	0.432028
			-0.121225	0.4323
			-0.121214	0.432572
			-0.121143	0.432844
			-0.120745	0.433116
			-0.120643	0.433388
			-0.120615	0.43366
			-0.120575	0.433931
			-0.120565	0.434203
			-0.1205	0.434475
			-0.120297	0.434747
			-0.120075	0.435019
			-0.119977	0.435291
			-0.119795	0.435563
			-0.119647	0.435835
			-0.119091	0.436107
			-0.118799	0.436378
			-0.118455	0.43665
			-0.117998	0.436922
			-0.11776	0.437194
			-0.1176	0.437466
			-0.117529	0.437738
			-0.117165	0.43801
			-0.116489	0.438282
			-0.115935	0.438554
			-0.115665	0.438825
			-0.115587	0.439097
			-0.115426	0.439369
			-0.114376	0.439641
			-0.113853	0.439913
			-0.113771	0.440185
			-0.113497	0.440457
			-0.11339	0.440729
			-0.113315	0.441001
			-0.113066	0.441272
			-0.113005	0.441544
			-0.112608	0.441816
			-0.112461	0.442088
			-0.112345	0.44236
			-0.11206	0.442632
			-0.111727	0.442904
			-0.111641	0.443176
			-0.111344	0.443448
			-0.111166	0.443719
			-0.110803	0.443991
			-0.110679	0.444263
			-0.110104	0.444535
			-0.110045	0.444807
			-0.109495	0.445079
			-0.109477	0.445351
			-0.109387	0.445623
			-0.108829	0.445895
			-0.108744	0.446166
			-0.108345	0.446438
			-0.108317	0.44671
			-0.1078	0.446982
			-0.107512	0.447254
			-0.107069	0.447526
			-0.106711	0.447798
			-0.106073	0.44807
			-0.106067	0.448341
			-0.105721	0.448613
			-0.105548	0.448885
			-0.105123	0.449157
			-0.105045	0.449429
			-0.104597	0.449701
			-0.104334	0.449973
			-0.104106	0.450245
			-0.104038	0.450517
			-0.103858	0.450788
			-0.103106	0.45106
			-0.103089	0.451332
			-0.1028	0.451604
			-0.102737	0.451876
			-0.102654	0.452148
			-0.102415	0.45242
			-0.102168	0.452692
			-0.101115	0.452964
			-0.101104	0.453235
			-0.101058	0.453507
			-0.100994	0.453779
			-0.100025	0.454051
			-0.0999898	0.454323
			-0.0998568	0.454595
			-0.0995091	0.454867
			-0.0994687	0.455139
			-0.0993224	0.455411
			-0.099058	0.455682
			-0.0984676	0.455954
			-0.0983906	0.456226
			-0.0982169	0.456498
			-0.0977613	0.45677
			-0.0970642	0.457042
			-0.0963513	0.457314
			-0.0962593	0.457586
			-0.0956817	0.457858
			-0.094893	0.458129
			-0.0948827	0.458401
			-0.094873	0.458673
			-0.094574	0.458945
			-0.094555	0.459217
			-0.0942672	0.459489
			-0.0940206	0.459761
			-0.0939236	0.460033
			-0.0937817	0.460305
			-0.0936849	0.460576
			-0.0936743	0.460848
			-0.0935764	0.46112
			-0.093427	0.461392
			-0.0929877	0.461664
			-0.0927561	0.461936
			-0.0926782	0.462208
			-0.0923634	0.46248
			-0.0920664	0.462751
			-0.0916242	0.463023
			-0.0914791	0.463295
			-0.0914518	0.463567
			-0.0914016	0.463839
			-0.0911653	0.464111
			-0.0910247	0.464383
			-0.0907354	0.464655
			-0.0907293	0.464927
			-0.0906549	0.465198
			-0.090628	0.46547
			-0.0902935	0.465742
			-0.0895218	0.466014
			-0.089496	0.466286
			-0.0892751	0.466558
			-0.0891622	0.46683
			-0.089003	0.467102
			-0.0888275	0.467374
			-0.0885359	0.467645
			-0.0884424	0.467917
			-0.0882847	0.468189
			-0.0881617	0.468461
			-0.0874979	0.468733
			-0.0869482	0.469005
			-0.0868575	0.469277
			-0.0865246	0.469549
			-0.0862086	0.469821
			-0.0859713	0.470092
			-0.0859463	0.470364
			-0.0858241	0.470636
			-0.0853833	0.470908
			-0.0848807	0.47118
			-0.0845133	0.471452
			-0.0841979	0.471724
			-0.0839219	0.471996
			-0.0836207	0.472268
			-0.0832933	0.472539
			-0.0830859	0.472811
			-0.0829979	0.473083
			-0.0828437	0.473355
			-0.0824312	0.473627
			-0.0821636	0.473899
			-0.0821551	0.474171
			-0.0820887	0.474443
			-0.0815072	0.474715
			-0.0813494	0.474986
			-0.0812094	0.475258
			-0.0809267	0.47553
			-0.0805771	0.475802
			-0.08026	0.476074
			-0.0800425	0.476346
			-0.0798299	0.476618
			-0.0793763	0.47689
			-0.0788638	0.477162
			-0.0784003	0.477433
			-0.0782543	0.477705
			-0.0782104	0.477977
			-0.0778848	0.478249
			-0.0774713	0.478521
			-0.0769463	0.478793
			-0.0764666	0.479065
			-0.0763639	0.479337
			-0.0762436	0.479608
			-0.0755415	0.47988
			-0.0748162	0.480152
			-0.0745768	0.480424
			-0.0741368	0.480696
			-0.073874	0.480968
			-0.0736992	0.48124
			-0.0736574	0.481512
			-0.0734919	0.481784
			-0.0732591	0.482055
			-0.073067	0.482327
			-0.0728856	0.482599
			-0.0725879	0.482871
			-0.0725002	0.483143
			-0.0724512	0.483415
			-0.0724436	0.483687
			-0.0723751	0.483959
			-0.0721847	0.484231
			-0.0721582	0.484502
			-0.0721552	0.484774
			-0.0719716	0.485046
			-0.0711339	0.485318
			-0.0710776	0.48559
			-0.0708082	0.485862
			-0.0704596	0.486134
			-0.0704486	0.486406
			-0.0700785	0.486678
			-0.0698991	0.486949
			-0.0695011	0.487221
			-0.0693424	0.487493
			-0.0691084	0.487765
			-0.0684987	0.488037
			-0.0684799	0.488309
			-0.0678768	0.488581
			-0.0678608	0.488853
			-0.0676935	0.489125
			-0.0676437	0.489396
			-0.0675277	0.489668
			-0.0673766	0.48994
			-0.0673021	0.490212
			-0.0671564	0.490484
			-0.0668649	0.490756
			-0.0664802	0.491028
			-0.0663739	0.4913
			-0.0663735	0.491572
			-0.0657494	0.491843
			-0.0654568	0.492115
			-0.0648583	0.492387
			-0.0648526	0.492659
			-0.0648073	0.492931
			-0.0647169	0.493203
			-0.0640536	0.493475
			-0.0639396	0.493747
			-0.0637229	0.494018
			-0.0631561	0.49429
			-0.0630683	0.494562
			-0.0627124	0.494834
			-0.0623996	0.495106
			-0.0620876	0.495378
			-0.062063	0.49565
			-0.0619667	0.495922
			-0.0616529	0.496194
			-0.0613966	0.496465
			-0.0611141	0.496737
			-0.0608697	0.497009
			-0.0597783	0.497281
			-0.0589998	0.497553
			-0.0588327	0.497825
			-0.0586735	0.498097
			-0.0584091	0.498369
			-0.0579507	0.498641
			-0.0578205	0.498912
			-0.057648	0.499184
			-0.0572864	0.499456
			-0.0572002	0.499728
			-0.0571775	0.5
			-0.0570958	0.500272
			-0.0567251	0.500544
			-0.056641	0.500816
			-0.0566293	0.501088
			-0.0565481	0.501359
			-0.0562938	0.501631
			-0.0553724	0.501903
			-0.0546896	0.502175
			-0.0545782	0.502447
			-0.0542696	0.502719
			-0.0541096	0.502991
			-0.0539683	0.503263
			-0.0538395	0.503535
			-0.0538045	0.503806
			-0.0537701	0.504078
			-0.0537029	0.50435
			-0.0534316	0.504622
			-0.0529968	0.504894
			-0.0525466	0.505166
			-0.052461	0.505438
			-0.0522063	0.50571
			-0.0519899	0.505982
			-0.0518364	0.506253
			-0.0514569	0.506525
			-0.0510602	0.506797
			-0.0508868	0.507069
			-0.0503767	0.507341
			-0.0503509	0.507613
			-0.0503019	0.507885
			-0.0495519	0.508157
			-0.0492871	0.508428
			-0.0491065	0.5087
			-0.0483363	0.508972
			-0.0476907	0.509244
			-0.0473523	0.509516
			-0.0467931	0.509788
			-0.0466303	0.51006
			-0.0466191	0.510332
			-0.046383	0.510604
			-0.0462819	0.510875
			-0.0461494	0.511147
			-0.045824	0.511419
			-0.0456537	0.511691
			-0.045559	0.511963
			-0.0454676	0.512235
			-0.0451105	0.512507
			-0.0450744	0.512779
			-0.045041	0.513051
			-0.0450014	0.513322
			-0.0448887	0.513594
			-0.0447773	0.513866
			-0.0445115	0.514138
			-0.0439572	0.51441
			-0.0437129	0.514682
			-0.0427962	0.514954
			-0.0427846	0.515226
			-0.0425548	0.515498
			-0.0423077	0.515769
			-0.0421937	0.516041
			-0.0419058	0.516313
			-0.0416716	0.516585
			-0.0415543	0.516857
			-0.0411664	0.517129
			-0.041063	0.517401
			-0.0407927	0.517673
			-0.040489	0.517945
			-0.0404104	0.518216
			-0.0399074	0.518488
			-0.0398318	0.51876
			-0.0398178	0.519032
			-0.0395469	0.519304
			-0.0394785	0.519576
			-0.0394656	0.519848
			-0.0393902	0.52012
			-0.0391644	0.520392
			-0.0389771	0.520663
			-0.0388641	0.520935
			-0.0387941	0.521207
			-0.0386826	0.521479
			-0.0382418	0.521751
			-0.0381435	0.522023
			-0.0372391	0.522295
			-0.037057	0.522567
			-0.036501	0.522838
			-0.0362762	0.52311
			-0.0359489	0.523382
			-0.0358499	0.523654
			-0.0355693	0.523926
			-0.035451	0.524198
			-0.0354446	0.52447
			-0.0348868	0.524742
			-0.034845	0.525014
			-0.034754	0.525285
			-0.0346389	0.525557
			-0.0346107	0.525829
			-0.034358	0.526101
			-0.0342703	0.526373
			-0.0339131	0.526645
			-0.0337722	0.526917
			-0.033695	0.527189
			-0.0336858	0.527461
			-0.033127	0.527732
			-0.0323603	0.528004
			-0.0319063	0.528276
			-0.0317439	0.528548
			-0.0316833	0.52882
			-0.0308521	0.529092
			-0.0308361	0.529364
			-0.0307491	0.529636
			-0.0306876	0.529908
			-0.0306704	0.530179
			-0.0303733	0.530451
			-0.0303318	0.530723
			-0.029677	0.530995
			-0.0295467	0.531267
			-0.029502	0.531539
			-0.0293949	0.531811
			-0.0286935	0.532083
			-0.0286383	0.532355
			-0.028634	0.532626
			-0.0284779	0.532898
			-0.0281964	0.53317
			-0.0278455	0.533442
			-0.0278415	0.533714
			-0.0277585	0.533986
			-0.027606	0.534258
			-0.0274846	0.53453
			-0.0270072	0.534802
			-0.0263831	0.535073
			-0.0261534	0.535345
			-0.0260446	0.535617
			-0.025841	0.535889
			-0.0258283	0.536161
			-0.0257129	0.536433
			-0.0255781	0.536705
			-0.0253766	0.536977
			-0.0253549	0.537249
			-0.0252386	0.53752
			-0.0247483	0.537792
			-0.0247176	0.538064
			-0.0243365	0.538336
			-0.0243158	0.538608
			-0.0242662	0.53888
			-0.0238815	0.539152
			-0.0238208	0.539424
			-0.0237282	0.539695
			-0.0232476	0.539967
			-0.0230677	0.540239
			-0.0229684	0.540511
			-0.0229629	0.540783
			-0.0228947	0.541055
			-0.0226113	0.541327
			-0.0224482	0.541599
			-0.0220577	0.541871
			-0.0220349	0.542142
			-0.0217974	0.542414
			-0.0217963	0.542686
			-0.0216482	0.542958
			-0.021501	0.54323
[truncated: 1,680 more rows]

## Sheet: Cytoplasmic
YTHDC1 Tragets FPKM >1			YTHDC1 Non-target FPKM > 1
(-LOG2(siYTHDC1/siControl))	Cumulative Fraction		(-LOG2(siYTHDC1/siControl))	Cumulative Fraction
-1.46273	0.00230415		-2.45737	0.000271887
-1.347	0.00460829		-2.39129	0.000543774
-1.32757	0.00691244		-2.15607	0.000815661			p = 6.79E-9	Wilcoxon Rank Sum
-1.17966	0.00921659		-2.00555	0.00108755			p = 2.19E-5	T-Test
-1.12832	0.0115207		-2.00287	0.00135943
-0.967463	0.0138249		-1.82914	0.00163132
-0.893374	0.016129		-1.82848	0.00190321
-0.863091	0.0184332		-1.73045	0.0021751
-0.854965	0.0207373		-1.69907	0.00244698
-0.82712	0.0230415		-1.68838	0.00271887
-0.795725	0.0253456		-1.63428	0.00299076
-0.776941	0.0276498		-1.58397	0.00326264
-0.765388	0.0299539		-1.55803	0.00353453
-0.746374	0.0322581		-1.52424	0.00380642
-0.741647	0.0345622		-1.52312	0.0040783
-0.739987	0.0368664		-1.50793	0.00435019
-0.73706	0.0391705		-1.48901	0.00462208
-0.731791	0.0414747		-1.47018	0.00489396
-0.722387	0.0437788		-1.42928	0.00516585
-0.719612	0.0460829		-1.38646	0.00543774
-0.713481	0.0483871		-1.36655	0.00570962
-0.686047	0.0506912		-1.33269	0.00598151
-0.685204	0.0529954		-1.32218	0.0062534
-0.682005	0.0552995		-1.32102	0.00652529
-0.681602	0.0576037		-1.30814	0.00679717
-0.680879	0.0599078		-1.30693	0.00706906
-0.671083	0.062212		-1.29558	0.00734095
-0.639724	0.0645161		-1.27536	0.00761283
-0.623764	0.0668203		-1.2751	0.00788472
-0.601579	0.0691244		-1.20619	0.00815661
-0.600234	0.0714286		-1.18733	0.00842849
-0.592225	0.0737327		-1.18241	0.00870038
-0.589293	0.0760369		-1.17481	0.00897227
-0.555327	0.078341		-1.16289	0.00924415
-0.538473	0.0806452		-1.1419	0.00951604
-0.535687	0.0829493		-1.11872	0.00978793
-0.533892	0.0852535		-1.11163	0.0100598
-0.533251	0.0875576		-1.09306	0.0103317
-0.524874	0.0898618		-1.09133	0.0106036
-0.518495	0.0921659		-1.0629	0.0108755
-0.513333	0.09447		-1.0573	0.0111474
-0.511934	0.0967742		-1.04849	0.0114192
-0.510253	0.0990783		-1.04514	0.0116911
-0.510008	0.101382		-1.02822	0.011963
-0.506162	0.103687		-1.02418	0.0122349
-0.5054	0.105991		-1.00965	0.0125068
-0.504478	0.108295		-0.965542	0.0127787
-0.494979	0.110599		-0.96374	0.0130506
-0.491991	0.112903		-0.923531	0.0133225
-0.487368	0.115207		-0.903663	0.0135943
-0.486316	0.117512		-0.89716	0.0138662
-0.477463	0.119816		-0.894848	0.0141381
-0.471485	0.12212		-0.878711	0.01441
-0.466266	0.124424		-0.876879	0.0146819
-0.466048	0.126728		-0.868532	0.0149538
-0.465132	0.129032		-0.852371	0.0152257
-0.448579	0.131336		-0.845582	0.0154976
-0.4473	0.133641		-0.842538	0.0157694
-0.444464	0.135945		-0.842226	0.0160413
-0.433679	0.138249		-0.820207	0.0163132
-0.411805	0.140553		-0.819074	0.0165851
-0.410939	0.142857		-0.817831	0.016857
-0.410291	0.145161		-0.813142	0.0171289
-0.407941	0.147465		-0.812424	0.0174008
-0.402323	0.14977		-0.793339	0.0176726
-0.394083	0.152074		-0.782875	0.0179445
-0.392831	0.154378		-0.780947	0.0182164
-0.391799	0.156682		-0.777711	0.0184883
-0.389519	0.158986		-0.776069	0.0187602
-0.386394	0.16129		-0.772605	0.0190321
-0.385091	0.163594		-0.770673	0.019304
-0.384467	0.165899		-0.765304	0.0195759
-0.38227	0.168203		-0.764174	0.0198477
-0.378291	0.170507		-0.755949	0.0201196
-0.37829	0.172811		-0.746891	0.0203915
-0.376196	0.175115		-0.746221	0.0206634
-0.372876	0.177419		-0.732934	0.0209353
-0.365415	0.179724		-0.728093	0.0212072
-0.361826	0.182028		-0.724392	0.0214791
-0.357969	0.184332		-0.722948	0.021751
-0.356548	0.186636		-0.722134	0.0220228
-0.354943	0.18894		-0.721127	0.0222947
-0.351486	0.191244		-0.719376	0.0225666
-0.350237	0.193548		-0.718338	0.0228385
-0.344554	0.195853		-0.713913	0.0231104
-0.342875	0.198157		-0.698905	0.0233823
-0.340532	0.200461		-0.698374	0.0236542
-0.337353	0.202765		-0.695672	0.023926
-0.330344	0.205069		-0.695409	0.0241979
-0.329544	0.207373		-0.694392	0.0244698
-0.328068	0.209677		-0.688151	0.0247417
-0.326821	0.211982		-0.68564	0.0250136
-0.322954	0.214286		-0.684031	0.0252855
-0.32103	0.21659		-0.682699	0.0255574
-0.316899	0.218894		-0.678334	0.0258293
-0.313403	0.221198		-0.676805	0.0261011
-0.311881	0.223502		-0.676564	0.026373
-0.30965	0.225806		-0.676248	0.0266449
-0.301169	0.228111		-0.669854	0.0269168
-0.299042	0.230415		-0.668461	0.0271887
-0.297843	0.232719		-0.667322	0.0274606
-0.293562	0.235023		-0.664507	0.0277325
-0.293547	0.237327		-0.653888	0.0280044
-0.291894	0.239631		-0.65324	0.0282762
-0.287	0.241935		-0.651383	0.0285481
-0.279621	0.24424		-0.650824	0.02882
-0.27616	0.246544		-0.650233	0.0290919
-0.276129	0.248848		-0.649626	0.0293638
-0.275595	0.251152		-0.648147	0.0296357
-0.273615	0.253456		-0.641328	0.0299076
-0.272356	0.25576		-0.639683	0.0301794
-0.272295	0.258065		-0.637134	0.0304513
-0.26603	0.260369		-0.633215	0.0307232
-0.265729	0.262673		-0.630277	0.0309951
-0.262354	0.264977		-0.626715	0.031267
-0.262041	0.267281		-0.626708	0.0315389
-0.257672	0.269585		-0.624442	0.0318108
-0.257424	0.271889		-0.623879	0.0320827
-0.255268	0.274194		-0.620042	0.0323545
-0.254935	0.276498		-0.61764	0.0326264
-0.252679	0.278802		-0.611816	0.0328983
-0.251991	0.281106		-0.610965	0.0331702
-0.251561	0.28341		-0.607891	0.0334421
-0.249947	0.285714		-0.605771	0.033714
-0.244671	0.288018		-0.600103	0.0339859
-0.243055	0.290323		-0.598427	0.0342577
-0.239738	0.292627		-0.596806	0.0345296
-0.238342	0.294931		-0.595754	0.0348015
-0.237218	0.297235		-0.595033	0.0350734
-0.237198	0.299539		-0.594804	0.0353453
-0.235704	0.301843		-0.592783	0.0356172
-0.234181	0.304147		-0.59101	0.0358891
-0.22941	0.306452		-0.588932	0.036161
-0.229392	0.308756		-0.588116	0.0364328
-0.226003	0.31106		-0.586611	0.0367047
-0.221834	0.313364		-0.586552	0.0369766
-0.214428	0.315668		-0.584701	0.0372485
-0.214315	0.317972		-0.576201	0.0375204
-0.213447	0.320276		-0.575947	0.0377923
-0.211415	0.322581		-0.575946	0.0380642
-0.208834	0.324885		-0.575673	0.0383361
-0.20825	0.327189		-0.572078	0.0386079
-0.208136	0.329493		-0.571848	0.0388798
-0.206948	0.331797		-0.571517	0.0391517
-0.20585	0.334101		-0.569788	0.0394236
-0.205247	0.336406		-0.568377	0.0396955
-0.20414	0.33871		-0.566939	0.0399674
-0.202534	0.341014		-0.565905	0.0402393
-0.201935	0.343318		-0.564637	0.0405111
-0.198372	0.345622		-0.56441	0.040783
-0.197534	0.347926		-0.559323	0.0410549
-0.191018	0.35023		-0.55362	0.0413268
-0.188016	0.352535		-0.551766	0.0415987
-0.186882	0.354839		-0.551404	0.0418706
-0.184485	0.357143		-0.550353	0.0421425
-0.184349	0.359447		-0.550299	0.0424144
-0.18369	0.361751		-0.54906	0.0426862
-0.181757	0.364055		-0.546522	0.0429581
-0.179326	0.366359		-0.544954	0.04323
-0.176452	0.368664		-0.544106	0.0435019
-0.174635	0.370968		-0.543781	0.0437738
-0.173346	0.373272		-0.54169	0.0440457
-0.171096	0.375576		-0.54062	0.0443176
-0.170115	0.37788		-0.539767	0.0445895
-0.168192	0.380184		-0.53638	0.0448613
-0.167711	0.382488		-0.534265	0.0451332
-0.166358	0.384793		-0.533922	0.0454051
-0.162731	0.387097		-0.533839	0.045677
-0.160839	0.389401		-0.533111	0.0459489
-0.159986	0.391705		-0.532679	0.0462208
-0.158327	0.394009		-0.530192	0.0464927
-0.157498	0.396313		-0.527865	0.0467645
-0.156591	0.398618		-0.525791	0.0470364
-0.153421	0.400922		-0.523845	0.0473083
-0.152402	0.403226		-0.523095	0.0475802
-0.150413	0.40553		-0.522514	0.0478521
-0.141591	0.407834		-0.522093	0.048124
-0.140001	0.410138		-0.521483	0.0483959
-0.138436	0.412442		-0.518762	0.0486678
-0.138114	0.414747		-0.517959	0.0489396
-0.136479	0.417051		-0.517343	0.0492115
-0.13588	0.419355		-0.516978	0.0494834
-0.13442	0.421659		-0.516452	0.0497553
-0.134299	0.423963		-0.515457	0.0500272
-0.133429	0.426267		-0.515337	0.0502991
-0.131147	0.428571		-0.512828	0.050571
-0.130038	0.430876		-0.512242	0.0508428
-0.129558	0.43318		-0.511729	0.0511147
-0.126186	0.435484		-0.508694	0.0513866
-0.124562	0.437788		-0.508637	0.0516585
-0.123464	0.440092		-0.507332	0.0519304
-0.122624	0.442396		-0.507238	0.0522023
-0.121953	0.4447		-0.507028	0.0524742
-0.118534	0.447005		-0.506635	0.0527461
-0.115342	0.449309		-0.505902	0.0530179
-0.114464	0.451613		-0.503827	0.0532898
-0.114041	0.453917		-0.503138	0.0535617
-0.113981	0.456221		-0.499332	0.0538336
-0.112714	0.458525		-0.499239	0.0541055
-0.110149	0.460829		-0.497202	0.0543774
-0.103884	0.463134		-0.495576	0.0546493
-0.103536	0.465438		-0.495245	0.0549212
-0.100685	0.467742		-0.49333	0.055193
-0.0953241	0.470046		-0.49306	0.0554649
-0.0952847	0.47235		-0.491607	0.0557368
-0.092658	0.474654		-0.491493	0.0560087
-0.0923574	0.476959		-0.489253	0.0562806
-0.0921709	0.479263		-0.487988	0.0565525
-0.0915494	0.481567		-0.484756	0.0568244
-0.0909478	0.483871		-0.482607	0.0570962
-0.0898203	0.486175		-0.480971	0.0573681
-0.0862247	0.488479		-0.48093	0.05764
-0.0851147	0.490783		-0.480851	0.0579119
-0.0799582	0.493088		-0.475252	0.0581838
-0.0775098	0.495392		-0.474793	0.0584557
-0.0745403	0.497696		-0.474622	0.0587276
-0.0740775	0.5		-0.473841	0.0589995
-0.0739234	0.502304		-0.473025	0.0592713
-0.072664	0.504608		-0.471585	0.0595432
-0.0721999	0.506912		-0.471527	0.0598151
-0.0708173	0.509217		-0.47075	0.060087
-0.0681626	0.511521		-0.468416	0.0603589
-0.0647199	0.513825		-0.467968	0.0606308
-0.0628721	0.516129		-0.467099	0.0609027
-0.0627138	0.518433		-0.465346	0.0611746
-0.0621949	0.520737		-0.464406	0.0614464
-0.0620913	0.523041		-0.464158	0.0617183
-0.0617348	0.525346		-0.463164	0.0619902
-0.0610015	0.52765		-0.462603	0.0622621
-0.0593829	0.529954		-0.461502	0.062534
-0.058377	0.532258		-0.460935	0.0628059
-0.057326	0.534562		-0.460598	0.0630778
-0.057214	0.536866		-0.459863	0.0633496
-0.0544847	0.539171		-0.458863	0.0636215
-0.0535881	0.541475		-0.458641	0.0638934
-0.051563	0.543779		-0.458364	0.0641653
-0.0509265	0.546083		-0.458192	0.0644372
-0.0478768	0.548387		-0.455044	0.0647091
-0.0471969	0.550691		-0.453857	0.064981
-0.0441296	0.552995		-0.451898	0.0652529
-0.038308	0.5553		-0.450569	0.0655247
-0.036608	0.557604		-0.44979	0.0657966
-0.0361024	0.559908		-0.449724	0.0660685
-0.0348582	0.562212		-0.449707	0.0663404
-0.0344177	0.564516		-0.449643	0.0666123
-0.034337	0.56682		-0.448361	0.0668842
-0.0342703	0.569124		-0.448002	0.0671561
-0.0314518	0.571429		-0.447956	0.0674279
-0.0303499	0.573733		-0.447367	0.0676998
-0.0297017	0.576037		-0.446165	0.0679717
-0.0295011	0.578341		-0.440831	0.0682436
-0.02404	0.580645		-0.439004	0.0685155
-0.0240398	0.582949		-0.438619	0.0687874
-0.0234415	0.585253		-0.438348	0.0690593
-0.0184394	0.587558		-0.437721	0.0693312
-0.0136173	0.589862		-0.437721	0.069603
-0.00973634	0.592166		-0.434877	0.0698749
-0.00948636	0.59447		-0.434739	0.0701468
-0.0083541	0.596774		-0.434593	0.0704187
-0.00783799	0.599078		-0.434258	0.0706906
-0.00418365	0.601382		-0.434111	0.0709625
-0.00359875	0.603687		-0.433334	0.0712344
-0.00164267	0.605991		-0.433082	0.0715063
0.000830327	0.608295		-0.431091	0.0717781
0.00101206	0.610599		-0.430735	0.07205
0.00115847	0.612903		-0.429798	0.0723219
0.00121605	0.615207		-0.428848	0.0725938
0.00286468	0.617512		-0.427024	0.0728657
0.00902894	0.619816		-0.426249	0.0731376
0.0118122	0.62212		-0.426168	0.0734095
0.0118455	0.624424		-0.425638	0.0736813
0.0142502	0.626728		-0.425504	0.0739532
0.0201678	0.629032		-0.4254	0.0742251
0.0206598	0.631336		-0.424915	0.074497
0.0216434	0.633641		-0.424402	0.0747689
0.0221747	0.635945		-0.42401	0.0750408
0.0227921	0.638249		-0.42294	0.0753127
0.0229051	0.640553		-0.420081	0.0755846
0.0310044	0.642857		-0.419885	0.0758564
0.0310985	0.645161		-0.419672	0.0761283
0.0345545	0.647465		-0.418975	0.0764002
0.0382987	0.64977		-0.417664	0.0766721
0.0413043	0.652074		-0.416688	0.076944
0.0419202	0.654378		-0.415991	0.0772159
0.0423121	0.656682		-0.415253	0.0774878
0.0467368	0.658986		-0.414334	0.0777597
0.0477987	0.66129		-0.414141	0.0780315
0.0486812	0.663594		-0.413408	0.0783034
0.051356	0.665899		-0.413356	0.0785753
0.0513577	0.668203		-0.412076	0.0788472
0.0532392	0.670507		-0.411993	0.0791191
0.0545659	0.672811		-0.409662	0.079391
0.055648	0.675115		-0.409457	0.0796629
0.0558877	0.677419		-0.409272	0.0799347
0.0599805	0.679724		-0.40844	0.0802066
0.0646067	0.682028		-0.408369	0.0804785
0.0647015	0.684332		-0.408099	0.0807504
0.0653427	0.686636		-0.407383	0.0810223
0.0653592	0.68894		-0.407109	0.0812942
0.0681698	0.691244		-0.407103	0.0815661
0.071851	0.693548		-0.406951	0.081838
0.0723576	0.695853		-0.406042	0.0821098
0.0762618	0.698157		-0.404641	0.0823817
0.0771221	0.700461		-0.403965	0.0826536
0.0773401	0.702765		-0.402063	0.0829255
0.0802535	0.705069		-0.401762	0.0831974
0.0818704	0.707373		-0.401688	0.0834693
0.0830849	0.709677		-0.400235	0.0837412
0.0836631	0.711982		-0.39845	0.0840131
0.0839319	0.714286		-0.398436	0.0842849
0.0901313	0.71659		-0.397717	0.0845568
0.0904347	0.718894		-0.396628	0.0848287
0.0915969	0.721198		-0.394531	0.0851006
0.0946563	0.723502		-0.394422	0.0853725
0.0979962	0.725806		-0.39274	0.0856444
0.0988332	0.728111		-0.391802	0.0859163
0.102608	0.730415		-0.390454	0.0861881
0.103529	0.732719		-0.390288	0.08646
0.104072	0.735023		-0.390287	0.0867319
0.104125	0.737327		-0.389752	0.0870038
0.110339	0.739631		-0.389326	0.0872757
0.127182	0.741935		-0.388913	0.0875476
0.133785	0.74424		-0.386193	0.0878195
0.135424	0.746544		-0.385374	0.0880914
0.135463	0.748848		-0.384761	0.0883632
0.135859	0.751152		-0.382793	0.0886351
0.140804	0.753456		-0.377736	0.088907
0.141104	0.75576		-0.377641	0.0891789
0.14119	0.758065		-0.377183	0.0894508
0.142852	0.760369		-0.377037	0.0897227
0.143284	0.762673		-0.376558	0.0899946
0.155005	0.764977		-0.375377	0.0902664
0.155379	0.767281		-0.375165	0.0905383
0.156062	0.769585		-0.374662	0.0908102
0.1568	0.771889		-0.374605	0.0910821
0.157155	0.774194		-0.374539	0.091354
0.160367	0.776498		-0.374469	0.0916259
0.162985	0.778802		-0.374182	0.0918978
0.167074	0.781106		-0.373981	0.0921697
0.16938	0.78341		-0.373346	0.0924415
0.169827	0.785714		-0.372199	0.0927134
0.171548	0.788018		-0.371273	0.0929853
0.17295	0.790323		-0.371269	0.0932572
0.173187	0.792627		-0.370986	0.0935291
0.173646	0.794931		-0.370866	0.093801
0.175118	0.797235		-0.370429	0.0940729
0.175653	0.799539		-0.370183	0.0943448
0.180127	0.801843		-0.369925	0.0946166
0.180217	0.804147		-0.369091	0.0948885
0.181293	0.806452		-0.368825	0.0951604
0.182129	0.808756		-0.36811	0.0954323
0.189161	0.81106		-0.36782	0.0957042
0.191999	0.813364		-0.367343	0.0959761
0.194705	0.815668		-0.366912	0.096248
0.197964	0.817972		-0.366534	0.0965198
0.200011	0.820276		-0.366237	0.0967917
0.201544	0.822581		-0.365919	0.0970636
0.205635	0.824885		-0.365511	0.0973355
0.207934	0.827189		-0.36418	0.0976074
0.209394	0.829493		-0.362422	0.0978793
0.209755	0.831797		-0.361986	0.0981512
0.218001	0.834101		-0.361816	0.0984231
0.218321	0.836406		-0.361165	0.0986949
0.218523	0.83871		-0.360824	0.0989668
0.22025	0.841014		-0.359982	0.0992387
0.220519	0.843318		-0.359569	0.0995106
0.221182	0.845622		-0.358609	0.0997825
0.230684	0.847926		-0.357851	0.100054
0.23755	0.85023		-0.35607	0.100326
0.239299	0.852535		-0.355021	0.100598
0.244976	0.854839		-0.354907	0.10087
0.252708	0.857143		-0.354361	0.101142
0.257955	0.859447		-0.354106	0.101414
0.262306	0.861751		-0.35402	0.101686
0.264293	0.864055		-0.35389	0.101958
0.264857	0.866359		-0.352981	0.102229
0.266678	0.868664		-0.351778	0.102501
0.268839	0.870968		-0.351097	0.102773
0.279791	0.873272		-0.351023	0.103045
0.280539	0.875576		-0.350458	0.103317
0.284981	0.87788		-0.349448	0.103589
0.285491	0.880184		-0.348265	0.103861
0.286656	0.882488		-0.347851	0.104133
0.288703	0.884793		-0.347626	0.104405
0.289374	0.887097		-0.347586	0.104676
0.290692	0.889401		-0.347346	0.104948
0.297831	0.891705		-0.346983	0.10522
0.30275	0.894009		-0.346318	0.105492
0.303636	0.896313		-0.345698	0.105764
0.311203	0.898618		-0.343866	0.106036
0.315516	0.900922		-0.343556	0.106308
0.324132	0.903226		-0.343157	0.10658
0.33628	0.90553		-0.342755	0.106852
0.337435	0.907834		-0.342241	0.107123
0.341971	0.910138		-0.342187	0.107395
0.341979	0.912442		-0.342056	0.107667
0.344806	0.914747		-0.341703	0.107939
0.34578	0.917051		-0.341684	0.108211
0.364407	0.919355		-0.341408	0.108483
0.380989	0.921659		-0.341042	0.108755
0.384279	0.923963		-0.340767	0.109027
0.391495	0.926267		-0.337936	0.109299
0.398267	0.928571		-0.336812	0.10957
0.432363	0.930876		-0.336156	0.109842
0.451348	0.93318		-0.335995	0.110114
0.470003	0.935484		-0.33542	0.110386
0.474215	0.937788		-0.334877	0.110658
0.47491	0.940092		-0.334806	0.11093
0.479529	0.942396		-0.332511	0.111202
0.494255	0.9447		-0.332142	0.111474
0.513073	0.947005		-0.331785	0.111746
0.513459	0.949309		-0.331744	0.112017
0.517829	0.951613		-0.331393	0.112289
0.536696	0.953917		-0.3313	0.112561
0.543106	0.956221		-0.33098	0.112833
0.554591	0.958525		-0.330699	0.113105
0.568318	0.960829		-0.329561	0.113377
0.571328	0.963134		-0.32908	0.113649
0.575472	0.965438		-0.328242	0.113921
0.603933	0.967742		-0.327924	0.114192
0.684036	0.970046		-0.327752	0.114464
0.698749	0.97235		-0.326924	0.114736
0.725631	0.974654		-0.326484	0.115008
0.756049	0.976959		-0.326042	0.11528
0.784924	0.979263		-0.325877	0.115552
0.865244	0.981567		-0.324502	0.115824
0.986671	0.983871		-0.323961	0.116096
1.05969	0.986175		-0.323539	0.116368
1.20326	0.988479		-0.3223	0.116639
1.52562	0.990783		-0.321478	0.116911
1.81608	0.993088		-0.320913	0.117183
2.01676	0.995392		-0.320729	0.117455
2.03545	0.997696		-0.32067	0.117727
2.36824	1		-0.319979	0.117999
			-0.319865	0.118271
			-0.319552	0.118543
			-0.318725	0.118815
			-0.318406	0.119086
			-0.316053	0.119358
			-0.315715	0.11963
			-0.31568	0.119902
			-0.315567	0.120174
			-0.315001	0.120446
			-0.312031	0.120718
			-0.311447	0.12099
			-0.311355	0.121262
			-0.311307	0.121533
			-0.311094	0.121805
			-0.311047	0.122077
			-0.310741	0.122349
			-0.310235	0.122621
			-0.309978	0.122893
			-0.309753	0.123165
			-0.308991	0.123437
			-0.308252	0.123709
			-0.308244	0.12398
			-0.308056	0.124252
			-0.307532	0.124524
			-0.307412	0.124796
			-0.307388	0.125068
			-0.307062	0.12534
			-0.307018	0.125612
			-0.30684	0.125884
			-0.305964	0.126156
			-0.305579	0.126427
			-0.304195	0.126699
			-0.303177	0.126971
			-0.303047	0.127243
			-0.302867	0.127515
			-0.302368	0.127787
			-0.302269	0.128059
			-0.302238	0.128331
			-0.301671	0.128603
			-0.301463	0.128874
			-0.30133	0.129146
			-0.300668	0.129418
			-0.298558	0.12969
			-0.298041	0.129962
			-0.297729	0.130234
			-0.297395	0.130506
			-0.297144	0.130778
			-0.294968	0.131049
			-0.294894	0.131321
			-0.294074	0.131593
			-0.2937	0.131865
			-0.292765	0.132137
			-0.292482	0.132409
			-0.29183	0.132681
			-0.29181	0.132953
			-0.291399	0.133225
			-0.291396	0.133496
			-0.291013	0.133768
			-0.290606	0.13404
			-0.290502	0.134312
			-0.29035	0.134584
			-0.290163	0.134856
			-0.289116	0.135128
			-0.288124	0.1354
			-0.287986	0.135672
			-0.285999	0.135943
			-0.285861	0.136215
			-0.285554	0.136487
			-0.285472	0.136759
			-0.285338	0.137031
			-0.285224	0.137303
			-0.285175	0.137575
			-0.284767	0.137847
			-0.284446	0.138119
			-0.284038	0.13839
			-0.283714	0.138662
			-0.283459	0.138934
			-0.282637	0.139206
			-0.282463	0.139478
			-0.281455	0.13975
			-0.281015	0.140022
			-0.280943	0.140294
			-0.280748	0.140566
			-0.280626	0.140837
			-0.280095	0.141109
			-0.278864	0.141381
			-0.278352	0.141653
			-0.276908	0.141925
			-0.276751	0.142197
			-0.276318	0.142469
			-0.276148	0.142741
			-0.276031	0.143013
			-0.275915	0.143284
			-0.275055	0.143556
			-0.274898	0.143828
			-0.274662	0.1441
			-0.274557	0.144372
			-0.274392	0.144644
			-0.273689	0.144916
			-0.273133	0.145188
			-0.273048	0.145459
			-0.273	0.145731
			-0.272189	0.146003
			-0.272172	0.146275
			-0.27216	0.146547
			-0.271923	0.146819
			-0.271591	0.147091
			-0.271505	0.147363
			-0.271249	0.147635
			-0.271207	0.147906
			-0.270912	0.148178
			-0.270386	0.14845
			-0.270009	0.148722
			-0.269609	0.148994
			-0.269558	0.149266
			-0.269312	0.149538
			-0.268832	0.14981
			-0.268784	0.150082
			-0.268697	0.150353
			-0.268385	0.150625
			-0.267901	0.150897
			-0.267102	0.151169
			-0.267073	0.151441
			-0.265743	0.151713
			-0.264581	0.151985
			-0.264548	0.152257
			-0.264464	0.152529
			-0.264282	0.1528
			-0.264015	0.153072
			-0.26398	0.153344
			-0.262843	0.153616
			-0.262635	0.153888
			-0.262422	0.15416
			-0.262414	0.154432
			-0.26217	0.154704
			-0.261684	0.154976
			-0.261649	0.155247
			-0.261573	0.155519
			-0.26155	0.155791
			-0.261196	0.156063
			-0.261061	0.156335
			-0.261031	0.156607
			-0.2607	0.156879
			-0.260638	0.157151
			-0.260367	0.157423
			-0.260094	0.157694
			-0.26004	0.157966
			-0.260023	0.158238
			-0.258861	0.15851
			-0.25836	0.158782
			-0.258046	0.159054
			-0.257935	0.159326
			-0.257935	0.159598
			-0.257907	0.159869
			-0.256811	0.160141
			-0.256452	0.160413
			-0.256101	0.160685
			-0.255882	0.160957
			-0.255227	0.161229
			-0.255226	0.161501
			-0.254778	0.161773
			-0.254703	0.162045
			-0.254458	0.162316
			-0.254455	0.162588
			-0.254134	0.16286
			-0.253992	0.163132
			-0.253688	0.163404
			-0.253372	0.163676
			-0.253205	0.163948
			-0.252989	0.16422
			-0.252739	0.164492
			-0.252668	0.164763
			-0.252468	0.165035
			-0.251704	0.165307
			-0.251671	0.165579
			-0.251542	0.165851
			-0.251422	0.166123
			-0.25075	0.166395
			-0.250741	0.166667
			-0.25037	0.166939
			-0.249968	0.16721
			-0.249837	0.167482
			-0.249751	0.167754
			-0.249357	0.168026
			-0.249226	0.168298
			-0.248776	0.16857
			-0.248303	0.168842
			-0.247948	0.169114
			-0.247879	0.169386
			-0.24758	0.169657
			-0.247535	0.169929
			-0.247153	0.170201
			-0.247098	0.170473
			-0.246618	0.170745
			-0.24619	0.171017
			-0.246104	0.171289
			-0.24524	0.171561
			-0.24491	0.171833
			-0.244898	0.172104
			-0.24448	0.172376
			-0.244461	0.172648
			-0.244451	0.17292
			-0.244308	0.173192
			-0.244252	0.173464
			-0.244251	0.173736
			-0.244094	0.174008
			-0.243183	0.174279
			-0.24288	0.174551
			-0.242403	0.174823
			-0.242371	0.175095
			-0.242172	0.175367
			-0.241869	0.175639
			-0.241582	0.175911
			-0.240746	0.176183
			-0.240717	0.176455
			-0.240662	0.176726
			-0.240121	0.176998
			-0.238746	0.17727
			-0.238393	0.177542
			-0.238072	0.177814
			-0.238057	0.178086
			-0.237484	0.178358
			-0.237359	0.17863
			-0.236486	0.178902
			-0.236427	0.179173
			-0.236224	0.179445
			-0.23594	0.179717
			-0.235603	0.179989
			-0.23515	0.180261
			-0.234374	0.180533
			-0.234149	0.180805
			-0.233862	0.181077
			-0.233862	0.181349
			-0.233675	0.18162
			-0.233545	0.181892
			-0.233278	0.182164
			-0.233268	0.182436
			-0.233096	0.182708
			-0.232701	0.18298
			-0.231978	0.183252
			-0.231653	0.183524
			-0.231215	0.183796
			-0.230966	0.184067
			-0.230946	0.184339
			-0.230753	0.184611
			-0.230512	0.184883
			-0.230413	0.185155
			-0.230303	0.185427
			-0.229684	0.185699
			-0.229662	0.185971
			-0.229127	0.186243
			-0.228858	0.186514
			-0.227687	0.186786
			-0.227562	0.187058
			-0.22717	0.18733
			-0.226801	0.187602
			-0.225905	0.187874
			-0.225436	0.188146
			-0.225339	0.188418
			-0.225044	0.18869
			-0.224872	0.188961
			-0.224615	0.189233
			-0.223993	0.189505
			-0.223741	0.189777
			-0.223718	0.190049
			-0.22365	0.190321
			-0.222993	0.190593
			-0.222962	0.190865
			-0.222567	0.191136
			-0.222558	0.191408
			-0.221339	0.19168
			-0.221031	0.191952
			-0.220806	0.192224
			-0.220786	0.192496
			-0.220744	0.192768
			-0.220291	0.19304
			-0.21953	0.193312
			-0.218762	0.193583
			-0.218595	0.193855
			-0.218062	0.194127
			-0.21782	0.194399
			-0.217184	0.194671
			-0.216545	0.194943
			-0.216298	0.195215
			-0.216195	0.195487
			-0.216174	0.195759
			-0.21596	0.19603
			-0.21506	0.196302
			-0.214955	0.196574
			-0.214507	0.196846
			-0.213946	0.197118
			-0.213899	0.19739
			-0.213789	0.197662
			-0.21374	0.197934
			-0.213476	0.198206
			-0.213245	0.198477
			-0.213203	0.198749
			-0.212341	0.199021
			-0.211871	0.199293
			-0.211337	0.199565
			-0.210594	0.199837
			-0.210185	0.200109
			-0.209035	0.200381
			-0.208987	0.200653
			-0.20842	0.200924
			-0.208269	0.201196
			-0.208123	0.201468
			-0.207689	0.20174
			-0.207579	0.202012
			-0.207034	0.202284
			-0.205991	0.202556
			-0.20598	0.202828
			-0.20597	0.2031
			-0.20576	0.203371
			-0.205096	0.203643
			-0.204834	0.203915
			-0.204768	0.204187
			-0.20417	0.204459
			-0.203744	0.204731
			-0.203662	0.205003
			-0.203236	0.205275
			-0.203023	0.205546
			-0.202524	0.205818
			-0.202282	0.20609
			-0.201518	0.206362
			-0.201429	0.206634
			-0.201054	0.206906
			-0.200265	0.207178
			-0.200155	0.20745
			-0.200154	0.207722
			-0.200127	0.207993
			-0.199441	0.208265
			-0.199274	0.208537
			-0.199135	0.208809
			-0.199037	0.209081
			-0.197692	0.209353
			-0.197628	0.209625
			-0.197622	0.209897
			-0.196289	0.210169
			-0.195738	0.21044
			-0.19554	0.210712
			-0.19549	0.210984
			-0.195366	0.211256
			-0.194966	0.211528
			-0.194601	0.2118
			-0.194089	0.212072
			-0.1937	0.212344
			-0.193255	0.212616
			-0.193119	0.212887
			-0.192902	0.213159
			-0.19266	0.213431
			-0.192574	0.213703
			-0.19224	0.213975
			-0.191637	0.214247
			-0.191319	0.214519
			-0.191296	0.214791
			-0.190598	0.215063
			-0.189679	0.215334
			-0.189324	0.215606
			-0.189005	0.215878
			-0.187926	0.21615
			-0.187813	0.216422
			-0.187558	0.216694
			-0.187407	0.216966
			-0.187314	0.217238
			-0.187302	0.21751
			-0.186518	0.217781
			-0.186273	0.218053
			-0.186185	0.218325
			-0.186042	0.218597
			-0.185727	0.218869
			-0.185568	0.219141
			-0.185505	0.219413
			-0.185203	0.219685
			-0.184762	0.219956
			-0.184729	0.220228
			-0.184581	0.2205
			-0.18444	0.220772
			-0.184404	0.221044
			-0.184158	0.221316
			-0.183884	0.221588
			-0.183618	0.22186
			-0.183507	0.222132
			-0.183357	0.222403
			-0.183311	0.222675
			-0.183258	0.222947
			-0.183155	0.223219
			-0.182633	0.223491
			-0.181697	0.223763
			-0.180966	0.224035
			-0.180697	0.224307
			-0.180657	0.224579
			-0.18057	0.22485
			-0.180352	0.225122
			-0.180282	0.225394
			-0.180089	0.225666
			-0.180047	0.225938
			-0.179698	0.22621
			-0.179539	0.226482
			-0.178853	0.226754
			-0.178805	0.227026
			-0.17867	0.227297
			-0.177923	0.227569
			-0.177596	0.227841
			-0.177185	0.228113
			-0.177013	0.228385
			-0.176987	0.228657
			-0.176776	0.228929
			-0.176294	0.229201
			-0.176188	0.229473
			-0.175853	0.229744
			-0.175298	0.230016
			-0.175293	0.230288
			-0.175202	0.23056
			-0.175023	0.230832
			-0.174648	0.231104
			-0.174647	0.231376
			-0.174543	0.231648
			-0.174538	0.23192
			-0.174476	0.232191
			-0.174428	0.232463
			-0.174116	0.232735
			-0.173717	0.233007
			-0.173221	0.233279
			-0.17303	0.233551
			-0.172359	0.233823
			-0.172063	0.234095
			-0.172056	0.234367
			-0.171794	0.234638
			-0.171493	0.23491
			-0.171459	0.235182
			-0.171116	0.235454
			-0.171006	0.235726
			-0.170549	0.235998
			-0.16976	0.23627
			-0.169713	0.236542
			-0.169505	0.236813
			-0.169486	0.237085
			-0.169266	0.237357
			-0.168977	0.237629
			-0.168542	0.237901
			-0.168536	0.238173
			-0.168301	0.238445
			-0.168075	0.238717
			-0.166793	0.238989
			-0.16677	0.23926
			-0.166719	0.239532
			-0.166712	0.239804
			-0.166676	0.240076
			-0.166422	0.240348
			-0.166152	0.24062
			-0.165583	0.240892
			-0.165493	0.241164
			-0.165254	0.241436
			-0.164299	0.241707
			-0.164049	0.241979
			-0.164033	0.242251
			-0.163804	0.242523
			-0.163581	0.242795
			-0.163554	0.243067
			-0.163519	0.243339
			-0.16332	0.243611
			-0.163275	0.243883
			-0.163136	0.244154
			-0.162956	0.244426
			-0.162947	0.244698
			-0.162864	0.24497
			-0.162699	0.245242
			-0.162696	0.245514
			-0.16264	0.245786
			-0.16247	0.246058
			-0.161881	0.24633
			-0.16177	0.246601
			-0.161396	0.246873
			-0.161207	0.247145
			-0.161048	0.247417
			-0.161009	0.247689
			-0.160931	0.247961
			-0.160911	0.248233
			-0.160015	0.248505
			-0.159524	0.248777
			-0.15931	0.249048
			-0.159234	0.24932
			-0.158866	0.249592
			-0.15871	0.249864
			-0.158148	0.250136
			-0.158081	0.250408
			-0.158081	0.25068
			-0.158027	0.250952
			-0.157782	0.251223
			-0.157438	0.251495
			-0.157362	0.251767
			-0.157275	0.252039
			-0.157257	0.252311
			-0.156954	0.252583
			-0.156923	0.252855
			-0.156402	0.253127
			-0.155842	0.253399
			-0.155824	0.25367
			-0.155627	0.253942
			-0.155492	0.254214
			-0.155304	0.254486
			-0.155084	0.254758
			-0.154937	0.25503
			-0.153644	0.255302
			-0.153557	0.255574
			-0.153455	0.255846
			-0.153444	0.256117
			-0.153314	0.256389
			-0.153001	0.256661
			-0.152921	0.256933
			-0.152897	0.257205
			-0.152634	0.257477
			-0.152581	0.257749
			-0.15242	0.258021
			-0.152018	0.258293
			-0.151623	0.258564
			-0.151399	0.258836
			-0.151167	0.259108
			-0.151141	0.25938
			-0.151024	0.259652
			-0.150925	0.259924
			-0.150868	0.260196
			-0.150095	0.260468
			-0.149949	0.26074
			-0.149867	0.261011
			-0.149731	0.261283
			-0.149564	0.261555
			-0.14933	0.261827
			-0.149287	0.262099
			-0.149212	0.262371
			-0.148841	0.262643
			-0.148547	0.262915
			-0.148496	0.263187
			-0.148291	0.263458
			-0.148269	0.26373
			-0.147475	0.264002
			-0.147466	0.264274
			-0.147431	0.264546
			-0.147307	0.264818
			-0.147031	0.26509
			-0.146978	0.265362
			-0.146938	0.265633
			-0.146758	0.265905
			-0.146546	0.266177
			-0.146532	0.266449
			-0.145559	0.266721
			-0.14548	0.266993
			-0.145039	0.267265
			-0.144871	0.267537
			-0.144852	0.267809
			-0.144822	0.26808
			-0.144168	0.268352
			-0.143627	0.268624
			-0.143571	0.268896
			-0.143318	0.269168
			-0.143115	0.26944
			-0.143113	0.269712
			-0.14293	0.269984
			-0.142248	0.270256
			-0.142057	0.270527
			-0.141597	0.270799
			-0.141569	0.271071
			-0.141051	0.271343
			-0.140681	0.271615
			-0.14067	0.271887
			-0.140586	0.272159
			-0.140527	0.272431
			-0.140344	0.272703
			-0.1402	0.272974
			-0.139568	0.273246
			-0.139074	0.273518
			-0.139049	0.27379
			-0.138193	0.274062
			-0.138186	0.274334
			-0.13811	0.274606
			-0.137966	0.274878
			-0.137958	0.27515
			-0.137599	0.275421
			-0.137396	0.275693
			-0.136603	0.275965
			-0.136557	0.276237
			-0.136505	0.276509
			-0.135872	0.276781
			-0.135401	0.277053
			-0.135324	0.277325
			-0.135257	0.277597
			-0.135236	0.277868
			-0.134427	0.27814
			-0.134275	0.278412
			-0.134162	0.278684
			-0.13391	0.278956
			-0.133351	0.279228
			-0.132865	0.2795
			-0.1326	0.279772
			-0.13237	0.280044
			-0.132273	0.280315
			-0.131698	0.280587
			-0.131522	0.280859
			-0.1311	0.281131
			-0.130889	0.281403
			-0.130699	0.281675
			-0.130319	0.281947
			-0.130288	0.282219
			-0.130254	0.28249
			-0.129811	0.282762
			-0.129783	0.283034
			-0.129759	0.283306
			-0.129627	0.283578
			-0.129259	0.28385
			-0.128993	0.284122
			-0.128934	0.284394
			-0.128717	0.284666
			-0.128627	0.284937
			-0.128596	0.285209
			-0.128594	0.285481
			-0.128397	0.285753
			-0.128271	0.286025
			-0.128077	0.286297
			-0.127937	0.286569
			-0.127774	0.286841
			-0.127242	0.287113
			-0.12704	0.287384
			-0.126993	0.287656
			-0.126487	0.287928
			-0.126446	0.2882
			-0.126364	0.288472
			-0.125949	0.288744
			-0.125548	0.289016
			-0.125394	0.289288
			-0.125106	0.28956
			-0.125025	0.289831
			-0.124925	0.290103
			-0.124482	0.290375
			-0.124409	0.290647
			-0.124126	0.290919
			-0.123959	0.291191
			-0.123782	0.291463
			-0.123749	0.291735
			-0.123542	0.292007
			-0.123369	0.292278
			-0.123063	0.29255
			-0.122944	0.292822
			-0.12291	0.293094
			-0.122667	0.293366
			-0.122459	0.293638
			-0.122236	0.29391
			-0.122193	0.294182
			-0.121577	0.294454
			-0.121478	0.294725
			-0.121419	0.294997
			-0.121235	0.295269
			-0.120947	0.295541
			-0.120763	0.295813
			-0.120651	0.296085
			-0.120546	0.296357
			-0.120525	0.296629
			-0.119997	0.2969
			-0.119899	0.297172
			-0.11968	0.297444
			-0.119475	0.297716
			-0.119239	0.297988
			-0.119237	0.29826
			-0.119229	0.298532
			-0.119025	0.298804
			-0.119015	0.299076
			-0.118935	0.299347
			-0.118634	0.299619
			-0.118622	0.299891
			-0.118284	0.300163
			-0.118018	0.300435
			-0.117741	0.300707
			-0.117504	0.300979
			-0.117202	0.301251
			-0.117121	0.301523
			-0.11683	0.301794
			-0.1168	0.302066
			-0.116662	0.302338
			-0.116643	0.30261
			-0.116548	0.302882
			-0.116476	0.303154
			-0.115968	0.303426
			-0.115913	0.303698
			-0.115728	0.30397
			-0.115514	0.304241
			-0.115313	0.304513
			-0.115256	0.304785
			-0.115248	0.305057
			-0.11493	0.305329
			-0.114299	0.305601
			-0.113875	0.305873
			-0.113465	0.306145
			-0.113463	0.306417
			-0.113418	0.306688
			-0.11325	0.30696
			-0.113221	0.307232
			-0.113025	0.307504
			-0.112989	0.307776
			-0.112897	0.308048
			-0.112696	0.30832
			-0.112682	0.308592
			-0.112527	0.308864
			-0.112392	0.309135
			-0.112004	0.309407
			-0.111657	0.309679
			-0.111527	0.309951
			-0.11145	0.310223
			-0.110839	0.310495
			-0.110752	0.310767
			-0.110654	0.311039
			-0.110159	0.31131
			-0.110087	0.311582
			-0.110049	0.311854
			-0.110009	0.312126
			-0.109966	0.312398
			-0.10984	0.31267
			-0.109278	0.312942
			-0.109096	0.313214
			-0.108952	0.313486
			-0.108906	0.313757
			-0.108689	0.314029
			-0.108375	0.314301
			-0.107851	0.314573
			-0.107781	0.314845
			-0.10778	0.315117
			-0.107439	0.315389
			-0.107281	0.315661
			-0.107064	0.315933
			-0.107026	0.316204
			-0.106793	0.316476
			-0.106714	0.316748
			-0.106483	0.31702
			-0.106331	0.317292
			-0.105995	0.317564
			-0.10599	0.317836
			-0.105977	0.318108
			-0.105969	0.31838
			-0.105871	0.318651
			-0.105668	0.318923
			-0.105644	0.319195
			-0.105432	0.319467
			-0.105221	0.319739
			-0.103938	0.320011
			-0.103893	0.320283
			-0.103839	0.320555
			-0.103827	0.320827
			-0.103675	0.321098
			-0.103456	0.32137
			-0.103303	0.321642
			-0.102911	0.321914
			-0.102864	0.322186
			-0.102635	0.322458
			-0.102583	0.32273
			-0.102549	0.323002
			-0.102299	0.323274
			-0.102106	0.323545
			-0.102001	0.323817
			-0.101942	0.324089
			-0.101922	0.324361
			-0.101835	0.324633
			-0.101775	0.324905
			-0.101497	0.325177
			-0.101448	0.325449
			-0.10144	0.325721
			-0.10143	0.325992
			-0.101305	0.326264
			-0.100922	0.326536
			-0.100733	0.326808
			-0.100689	0.32708
			-0.100331	0.327352
			-0.10032	0.327624
			-0.100263	0.327896
			-0.100212	0.328167
			-0.100081	0.328439
			-0.099903	0.328711
			-0.0998807	0.328983
			-0.0997908	0.329255
			-0.0997016	0.329527
			-0.0994954	0.329799
			-0.0991639	0.330071
			-0.0991085	0.330343
			-0.0985523	0.330614
			-0.098526	0.330886
			-0.0982058	0.331158
			-0.0979951	0.33143
			-0.0979258	0.331702
			-0.0976164	0.331974
			-0.0975823	0.332246
			-0.097422	0.332518
			-0.0972331	0.33279
			-0.0972325	0.333061
			-0.0971734	0.333333
			-0.0971527	0.333605
			-0.0969361	0.333877
			-0.096786	0.334149
			-0.0966143	0.334421
			-0.0963637	0.334693
			-0.0959201	0.334965
			-0.0948482	0.335237
			-0.0947464	0.335508
			-0.0944556	0.33578
			-0.0942119	0.336052
			-0.0941566	0.336324
			-0.0941298	0.336596
			-0.0941089	0.336868
			-0.0940966	0.33714
			-0.0940848	0.337412
			-0.0939267	0.337684
			-0.0938294	0.337955
			-0.0937664	0.338227
			-0.0937021	0.338499
			-0.0935081	0.338771
			-0.0934558	0.339043
			-0.0934037	0.339315
			-0.0928789	0.339587
			-0.0926468	0.339859
			-0.0923864	0.340131
			-0.0923735	0.340402
			-0.0923693	0.340674
			-0.0922402	0.340946
			-0.0922108	0.341218
			-0.0921793	0.34149
			-0.0919816	0.341762
			-0.0918465	0.342034
			-0.0916048	0.342306
			-0.0914944	0.342577
			-0.0913607	0.342849
			-0.0910698	0.343121
			-0.0910052	0.343393
			-0.0908623	0.343665
			-0.0907706	0.343937
			-0.0906844	0.344209
			-0.0904476	0.344481
			-0.0904308	0.344753
			-0.0903159	0.345024
			-0.0900832	0.345296
			-0.0900812	0.345568
			-0.089672	0.34584
			-0.089376	0.346112
			-0.0893232	0.346384
			-0.088831	0.346656
			-0.0886472	0.346928
			-0.0883986	0.3472
			-0.0883205	0.347471
			-0.0879161	0.347743
			-0.087755	0.348015
			-0.0876673	0.348287
			-0.087436	0.348559
			-0.087418	0.348831
			-0.0873141	0.349103
			-0.086725	0.349375
			-0.0866507	0.349647
			-0.0858503	0.349918
			-0.0858285	0.35019
			-0.0856994	0.350462
			-0.0850794	0.350734
			-0.084574	0.351006
			-0.0843396	0.351278
			-0.0843292	0.35155
			-0.0841985	0.351822
			-0.0841359	0.352094
			-0.0839932	0.352365
			-0.0837025	0.352637
			-0.0834915	0.352909
			-0.0834472	0.353181
			-0.0832422	0.353453
			-0.0830671	0.353725
			-0.0828981	0.353997
			-0.0828024	0.354269
			-0.0824824	0.354541
			-0.0823375	0.354812
			-0.0821795	0.355084
			-0.0817132	0.355356
			-0.0816149	0.355628
			-0.0814792	0.3559
			-0.0813945	0.356172
			-0.0807455	0.356444
			-0.0804902	0.356716
			-0.0804709	0.356987
			-0.0802506	0.357259
			-0.0801852	0.357531
			-0.0800755	0.357803
			-0.0798272	0.358075
			-0.0795251	0.358347
			-0.0795185	0.358619
			-0.0792918	0.358891
			-0.0787387	0.359163
			-0.0784647	0.359434
			-0.0784411	0.359706
			-0.0781751	0.359978
			-0.0779946	0.36025
			-0.0778116	0.360522
			-0.0776373	0.360794
			-0.0776038	0.361066
			-0.0775053	0.361338
			-0.0773163	0.36161
			-0.0771312	0.361881
			-0.0770398	0.362153
			-0.0767776	0.362425
			-0.0764188	0.362697
			-0.076251	0.362969
			-0.0760812	0.363241
			-0.07563	0.363513
			-0.0755745	0.363785
			-0.075438	0.364057
			-0.0753093	0.364328
			-0.0752907	0.3646
			-0.0752857	0.364872
			-0.0751911	0.365144
			-0.0751063	0.365416
			-0.0750817	0.365688
			-0.0750215	0.36596
			-0.0749961	0.366232
			-0.0746039	0.366504
			-0.074418	0.366775
			-0.074154	0.367047
			-0.0740982	0.367319
			-0.0740035	0.367591
			-0.0738962	0.367863
			-0.0736931	0.368135
			-0.0736674	0.368407
			-0.0735675	0.368679
			-0.0735166	0.368951
			-0.0731658	0.369222
			-0.0730473	0.369494
			-0.072388	0.369766
			-0.0722719	0.370038
			-0.0722512	0.37031
			-0.0709556	0.370582
			-0.0707262	0.370854
			-0.0707169	0.371126
			-0.0704854	0.371397
			-0.0704085	0.371669
			-0.0700896	0.371941
			-0.0698456	0.372213
			-0.0696785	0.372485
			-0.0696265	0.372757
			-0.0695711	0.373029
			-0.0693492	0.373301
			-0.0692635	0.373573
			-0.0692312	0.373844
			-0.0687748	0.374116
			-0.0684616	0.374388
			-0.0683911	0.37466
			-0.0683881	0.374932
			-0.068256	0.375204
			-0.0677657	0.375476
			-0.0674397	0.375748
			-0.0673275	0.37602
			-0.0672065	0.376291
			-0.0671079	0.376563
			-0.0666196	0.376835
			-0.0664305	0.377107
			-0.0663224	0.377379
			-0.0661122	0.377651
			-0.0657851	0.377923
			-0.0657806	0.378195
			-0.0654211	0.378467
			-0.0653682	0.378738
			-0.0651007	0.37901
			-0.0650893	0.379282
			-0.0648533	0.379554
			-0.0648514	0.379826
			-0.0646725	0.380098
			-0.0646081	0.38037
			-0.0643399	0.380642
			-0.0638305	0.380914
			-0.0630704	0.381185
			-0.0630539	0.381457
			-0.0628566	0.381729
			-0.0623138	0.382001
			-0.0619617	0.382273
			-0.0618409	0.382545
			-0.0617807	0.382817
			-0.0617695	0.383089
			-0.061462	0.383361
			-0.0613331	0.383632
			-0.0613174	0.383904
			-0.0610769	0.384176
			-0.060454	0.384448
			-0.0601426	0.38472
			-0.0599929	0.384992
			-0.0598331	0.385264
			-0.0596007	0.385536
			-0.0590543	0.385808
			-0.0589125	0.386079
			-0.0587718	0.386351
			-0.0587426	0.386623
			-0.0586794	0.386895
			-0.058494	0.387167
			-0.0583274	0.387439
			-0.0582582	0.387711
			-0.0580958	0.387983
			-0.057926	0.388254
			-0.0575384	0.388526
			-0.0574653	0.388798
			-0.0573525	0.38907
			-0.0573227	0.389342
			-0.0573172	0.389614
			-0.0572834	0.389886
			-0.0572338	0.390158
			-0.0570086	0.39043
			-0.0564613	0.390701
			-0.0562334	0.390973
			-0.0560464	0.391245
			-0.05599	0.391517
			-0.0559625	0.391789
			-0.0558923	0.392061
			-0.0557309	0.392333
			-0.0555919	0.392605
			-0.0555703	0.392877
			-0.0555306	0.393148
			-0.0552555	0.39342
			-0.0549147	0.393692
			-0.0549027	0.393964
			-0.0545725	0.394236
			-0.0544955	0.394508
			-0.0543745	0.39478
			-0.0543364	0.395052
			-0.0542003	0.395324
			-0.0541367	0.395595
			-0.0539905	0.395867
			-0.0537967	0.396139
			-0.0536434	0.396411
			-0.0534663	0.396683
			-0.0533319	0.396955
			-0.0531702	0.397227
			-0.0529925	0.397499
			-0.0528336	0.397771
			-0.0523964	0.398042
			-0.0523654	0.398314
			-0.0523342	0.398586
			-0.0520713	0.398858
			-0.0516959	0.39913
			-0.05168	0.399402
			-0.0516359	0.399674
			-0.0515718	0.399946
			-0.0514484	0.400218
			-0.051437	0.400489
			-0.051374	0.400761
			-0.0513156	0.401033
			-0.0510418	0.401305
			-0.0508023	0.401577
			-0.0505863	0.401849
			-0.050483	0.402121
			-0.0504267	0.402393
			-0.0503392	0.402664
			-0.0500847	0.402936
			-0.0500437	0.403208
			-0.0500331	0.40348
			-0.0499249	0.403752
			-0.0498466	0.404024
			-0.0498353	0.404296
			-0.0497225	0.404568
			-0.049705	0.40484
			-0.0494939	0.405111
			-0.049026	0.405383
			-0.0488698	0.405655
			-0.0488479	0.405927
			-0.0486195	0.406199
			-0.0479611	0.406471
			-0.0478406	0.406743
			-0.0478154	0.407015
			-0.0474015	0.407287
			-0.0473746	0.407558
			-0.0473168	0.40783
			-0.0472785	0.408102
			-0.0471146	0.408374
			-0.04688	0.408646
			-0.0467285	0.408918
			-0.0464666	0.40919
			-0.0461149	0.409462
			-0.0460852	0.409734
			-0.0460662	0.410005
			-0.0455649	0.410277
			-0.0451973	0.410549
			-0.0450739	0.410821
			-0.0450131	0.411093
			-0.0448999	0.411365
			-0.0447159	0.411637
			-0.0445375	0.411909
			-0.0444441	0.412181
			-0.0443948	0.412452
			-0.0439953	0.412724
			-0.0437212	0.412996
			-0.0434438	0.413268
			-0.0428115	0.41354
			-0.0424076	0.413812
			-0.0423918	0.414084
			-0.0418087	0.414356
			-0.0415176	0.414628
			-0.0413345	0.414899
			-0.0410529	0.415171
			-0.0410478	0.415443
			-0.0407655	0.415715
			-0.040309	0.415987
			-0.0402272	0.416259
			-0.0400448	0.416531
			-0.0400427	0.416803
			-0.0399139	0.417074
			-0.03987	0.417346
			-0.0397981	0.417618
			-0.0394164	0.41789
			-0.039188	0.418162
			-0.038874	0.418434
			-0.0388293	0.418706
			-0.038743	0.418978
			-0.0385642	0.41925
			-0.0383001	0.419521
			-0.0382962	0.419793
			-0.0380278	0.420065
			-0.0379411	0.420337
			-0.0379189	0.420609
			-0.0379143	0.420881
			-0.0378238	0.421153
			-0.0376221	0.421425
			-0.0375992	0.421697
			-0.0375627	0.421968
			-0.0374337	0.42224
			-0.0368861	0.422512
			-0.0368059	0.422784
			-0.0367986	0.423056
			-0.0366395	0.423328
			-0.0365721	0.4236
			-0.0364306	0.423872
			-0.0361475	0.424144
			-0.0359505	0.424415
			-0.0356628	0.424687
			-0.0356138	0.424959
			-0.0355429	0.425231
			-0.0354396	0.425503
			-0.0352105	0.425775
			-0.0351916	0.426047
			-0.0350059	0.426319
			-0.0348015	0.426591
			-0.0346351	0.426862
			-0.0345878	0.427134
			-0.0345089	0.427406
			-0.0342585	0.427678
			-0.0341775	0.42795
			-0.0341365	0.428222
			-0.0340638	0.428494
			-0.0340296	0.428766
			-0.0335388	0.429038
			-0.0330658	0.429309
			-0.0327947	0.429581
			-0.0326033	0.429853
			-0.0325536	0.430125
			-0.0324992	0.430397
			-0.0323287	0.430669
			-0.0322107	0.430941
			-0.0321589	0.431213
			-0.0319996	0.431485
			-0.031878	0.431756
			-0.0317674	0.432028
			-0.0317516	0.4323
			-0.0314265	0.432572
			-0.0312968	0.432844
			-0.0311438	0.433116
			-0.0311223	0.433388
			-0.0309555	0.43366
			-0.0307429	0.433931
			-0.0304835	0.434203
			-0.0302868	0.434475
			-0.0300979	0.434747
			-0.029674	0.435019
			-0.0296662	0.435291
			-0.0289837	0.435563
			-0.0289621	0.435835
			-0.0286977	0.436107
			-0.0286683	0.436378
			-0.0286204	0.43665
			-0.0284464	0.436922
			-0.0283123	0.437194
			-0.028237	0.437466
			-0.0280379	0.437738
			-0.0280327	0.43801
			-0.0280245	0.438282
			-0.027985	0.438554
			-0.0278111	0.438825
			-0.0275745	0.439097
			-0.0274409	0.439369
			-0.0269329	0.439641
			-0.0268815	0.439913
			-0.0265959	0.440185
			-0.0265605	0.440457
			-0.026416	0.440729
			-0.0264109	0.441001
			-0.0258399	0.441272
			-0.0256939	0.441544
			-0.0255245	0.441816
			-0.0253688	0.442088
			-0.0252852	0.44236
			-0.0251879	0.442632
			-0.0251435	0.442904
			-0.0247733	0.443176
			-0.0246754	0.443448
			-0.0246131	0.443719
			-0.024613	0.443991
			-0.024575	0.444263
			-0.0245014	0.444535
			-0.0242325	0.444807
			-0.0240737	0.445079
			-0.0236807	0.445351
			-0.0235475	0.445623
			-0.0235385	0.445895
			-0.0235374	0.446166
			-0.0235285	0.446438
			-0.023431	0.44671
			-0.0234242	0.446982
			-0.0232948	0.447254
			-0.023247	0.447526
			-0.0231456	0.447798
			-0.0231162	0.44807
			-0.0227632	0.448341
			-0.0227631	0.448613
			-0.0227327	0.448885
			-0.022638	0.449157
			-0.0226209	0.449429
			-0.0223536	0.449701
			-0.0221261	0.449973
			-0.0218723	0.450245
			-0.0217097	0.450517
			-0.0216238	0.450788
			-0.0216122	0.45106
			-0.0214823	0.451332
			-0.0213171	0.451604
			-0.020943	0.451876
			-0.0209165	0.452148
			-0.0206386	0.45242
			-0.0205807	0.452692
			-0.0203748	0.452964
			-0.0199441	0.453235
			-0.019838	0.453507
			-0.0196233	0.453779
			-0.0191169	0.454051
			-0.0190575	0.454323
			-0.0186492	0.454595
			-0.0183939	0.454867
			-0.0181979	0.455139
			-0.0180909	0.455411
			-0.017967	0.455682
			-0.0177454	0.455954
			-0.0177198	0.456226
			-0.0177143	0.456498
			-0.017681	0.45677
			-0.0174608	0.457042
			-0.0172999	0.457314
			-0.0168767	0.457586
			-0.0168108	0.457858
			-0.0166569	0.458129
			-0.0163893	0.458401
			-0.0160012	0.458673
			-0.0159292	0.458945
			-0.0159122	0.459217
			-0.0154438	0.459489
			-0.0152897	0.459761
			-0.0151839	0.460033
			-0.015089	0.460305
			-0.0148597	0.460576
			-0.0147367	0.460848
			-0.0147016	0.46112
			-0.0144667	0.461392
			-0.0143546	0.461664
			-0.0141156	0.461936
			-0.013827	0.462208
			-0.0137533	0.46248
			-0.013602	0.462751
			-0.0135556	0.463023
			-0.0134948	0.463295
			-0.0131747	0.463567
			-0.0131033	0.463839
			-0.0130263	0.464111
			-0.0127808	0.464383
			-0.0127174	0.464655
			-0.0121849	0.464927
			-0.0116241	0.465198
			-0.0115698	0.46547
			-0.011544	0.465742
			-0.0114118	0.466014
			-0.0110481	0.466286
			-0.0110274	0.466558
			-0.0108982	0.46683
			-0.0104927	0.467102
			-0.0103414	0.467374
			-0.0102002	0.467645
			-0.0100919	0.467917
			-0.0100722	0.468189
			-0.00999005	0.468461
			-0.00998989	0.468733
			-0.00957435	0.469005
			-0.00952634	0.469277
			-0.00936198	0.469549
			-0.00929895	0.469821
			-0.00925573	0.470092
			-0.00898968	0.470364
			-0.00879394	0.470636
			-0.00874597	0.470908
			-0.00809831	0.47118
			-0.00780473	0.471452
			-0.00760197	0.471724
			-0.00740967	0.471996
			-0.00712955	0.472268
			-0.00703913	0.472539
			-0.00660358	0.472811
			-0.00658038	0.473083
			-0.00657553	0.473355
			-0.00636869	0.473627
			-0.00629113	0.473899
			-0.00615953	0.474171
			-0.00614227	0.474443
			-0.00609392	0.474715
			-0.00605359	0.474986
			-0.00571521	0.475258
			-0.0055943	0.47553
			-0.00556931	0.475802
			-0.00551449	0.476074
			-0.00532498	0.476346
			-0.00528657	0.476618
			-0.00507138	0.47689
			-0.00452336	0.477162
			-0.00451807	0.477433
			-0.004358	0.477705
			-0.00397312	0.477977
			-0.00339166	0.478249
			-0.00337232	0.478521
			-0.00329461	0.478793
			-0.00255585	0.479065
			-0.00247529	0.479337
			-0.0024438	0.479608
			-0.00239669	0.47988
			-0.00238143	0.480152
			-0.00233928	0.480424
			-0.00232577	0.480696
			-0.00222204	0.480968
			-0.00217779	0.48124
			-0.00217451	0.481512
			-0.00210278	0.481784
			-0.00207788	0.482055
			-0.0020242	0.482327
			-0.00188912	0.482599
			-0.00186495	0.482871
			-0.00168421	0.483143
			-0.00167885	0.483415
			-0.00153415	0.483687
			-0.00144191	0.483959
			-0.00139371	0.484231
			-0.00135941	0.484502
			-0.00113802	0.484774
			-0.000602903	0.485046
			-0.000510467	0.485318
			-0.00043507	0.48559
			-0.000309509	0.485862
			-0.000285125	0.486134
			-0.000197149	0.486406
			-0.000115391	0.486678
			-7.38673e-05	0.486949
			0.000407246	0.487221
			0.000531813	0.487493
			0.000699375	0.487765
			0.000773786	0.488037
			0.00101386	0.488309
			0.00135353	0.488581
			0.00139672	0.488853
			0.00171393	0.489125
			0.00177095	0.489396
			0.00191505	0.489668
			0.00207424	0.48994
			0.00228074	0.490212
			0.00265011	0.490484
			0.00276955	0.490756
			0.00296098	0.491028
			0.00296611	0.4913
			0.00324054	0.491572
			0.00329071	0.491843
			0.00350475	0.492115
			0.00391741	0.492387
			0.00419122	0.492659
			0.00454553	0.492931
			0.00457784	0.493203
			0.00493975	0.493475
			0.0050543	0.493747
			0.00510561	0.494018
			0.00522473	0.49429
			0.00528607	0.494562
			0.00545932	0.494834
			0.00547268	0.495106
			0.00555361	0.495378
			0.00563327	0.49565
			0.00584169	0.495922
			0.00616522	0.496194
			0.00624234	0.496465
			0.00633026	0.496737
			0.0065613	0.497009
			0.00671374	0.497281
			0.00684486	0.497553
			0.00685403	0.497825
			0.00716879	0.498097
			0.00726506	0.498369
			0.00735491	0.498641
			0.00750187	0.498912
			0.00776063	0.499184
			0.00779987	0.499456
			0.00808955	0.499728
			0.00827043	0.5
			0.00885407	0.500272
			0.00909903	0.500544
			0.00927311	0.500816
			0.00932973	0.501088
			0.00956848	0.501359
			0.0101315	0.501631
			0.0102583	0.501903
			0.0102676	0.502175
			0.0103443	0.502447
			0.0104785	0.502719
			0.0106408	0.502991
			0.0112473	0.503263
			0.0114415	0.503535
			0.0115311	0.503806
			0.011841	0.504078
			0.0122154	0.50435
			0.0122519	0.504622
			0.012314	0.504894
			0.0127091	0.505166
			0.0127181	0.505438
			0.0127648	0.50571
			0.012851	0.505982
			0.0129315	0.506253
			0.0131885	0.506525
			0.0135988	0.506797
			0.0137688	0.507069
			0.0139732	0.507341
			0.013996	0.507613
			0.0143166	0.507885
			0.0143424	0.508157
			0.0143714	0.508428
			0.0147727	0.5087
			0.0149363	0.508972
			0.0150093	0.509244
			0.015049	0.509516
			0.0151931	0.509788
			0.0152959	0.51006
			0.0155395	0.510332
			0.0156328	0.510604
			0.0156703	0.510875
			0.0163316	0.511147
			0.0163545	0.511419
			0.016503	0.511691
			0.0167304	0.511963
			0.0175661	0.512235
			0.0175931	0.512507
			0.017695	0.512779
			0.0177129	0.513051
			0.0177774	0.513322
			0.0179009	0.513594
			0.0179113	0.513866
			0.0182513	0.514138
			0.0184458	0.51441
			0.018665	0.514682
			0.0187231	0.514954
			0.0187283	0.515226
			0.018794	0.515498
			0.0191379	0.515769
			0.0192119	0.516041
			0.019468	0.516313
			0.0195032	0.516585
			0.0196041	0.516857
			0.0198693	0.517129
			0.0199871	0.517401
			0.0203691	0.517673
			0.0205136	0.517945
			0.0205846	0.518216
			0.0206817	0.518488
			0.0208179	0.51876
			0.0211687	0.519032
			0.0213411	0.519304
			0.0216557	0.519576
			0.0216577	0.519848
			0.0219885	0.52012
			0.0220512	0.520392
			0.0224677	0.520663
			0.022607	0.520935
			0.0227706	0.521207
			0.022795	0.521479
			0.0229457	0.521751
			0.0230312	0.522023
			0.023144	0.522295
			0.0235888	0.522567
			0.023877	0.522838
			0.0241036	0.52311
			0.0241203	0.523382
			0.0245415	0.523654
			0.024567	0.523926
			0.0246147	0.524198
			0.0248133	0.52447
			0.0248981	0.524742
			0.024989	0.525014
			0.0252683	0.525285
			0.0253541	0.525557
			0.0253868	0.525829
			0.0255262	0.526101
			0.0257004	0.526373
			0.0257817	0.526645
			0.0258379	0.526917
			0.0258406	0.527189
			0.0259623	0.527461
			0.0264788	0.527732
			0.0265932	0.528004
			0.0266571	0.528276
			0.0266741	0.528548
			0.0268273	0.52882
			0.0269331	0.529092
			0.0269487	0.529364
			0.0269886	0.529636
			0.027093	0.529908
			0.0271449	0.530179
			0.0276504	0.530451
			0.0279586	0.530723
			0.0281742	0.530995
			0.0283774	0.531267
			0.0283849	0.531539
			0.0284874	0.531811
			0.0284886	0.532083
			0.0286306	0.532355
			0.0286957	0.532626
			0.0292982	0.532898
			0.0294127	0.53317
			0.0298901	0.533442
			0.029956	0.533714
			0.0299621	0.533986
			0.030271	0.534258
			0.0303847	0.53453
			0.0305279	0.534802
			0.0305646	0.535073
			0.0310848	0.535345
			0.0310958	0.535617
			0.0313235	0.535889
			0.0313579	0.536161
			0.0313849	0.536433
			0.0314137	0.536705
			0.0318707	0.536977
			0.0319358	0.537249
			0.0323639	0.53752
			0.0324221	0.537792
			0.0329207	0.538064
			0.033011	0.538336
			0.0335045	0.538608
			0.0335863	0.53888
			0.0338608	0.539152
			0.0339508	0.539424
			0.0341741	0.539695
			0.0342049	0.539967
			0.0346116	0.540239
			0.0346836	0.540511
			0.0347283	0.540783
			0.0348114	0.541055
			0.0349165	0.541327
			0.0351325	0.541599
			0.0358014	0.541871
			0.0358056	0.542142
			0.0358742	0.542414
			0.0358763	0.542686
			0.0361396	0.542958
			0.0365825	0.54323
[truncated: 1,680 more rows]
