# Supplementary material for: YTHDC1 mediates nuclear export of N6-methyladenosine methylated mRNAs
Source: eLife. 2017 Oct 6;6:e31311. doi: 10.7554/eLife.31311 (PMC5648532; doi:10.7554/eLife.31311)
Supplement: Figure 3—figure supplement 2—source data 1. [file elife-31311-fig3-figsupp2-data1.xlsx]

## Sheet: Cytoplasm
	Nontargets	YTHDC1 RIP	YTHDC1 CLIP
log2(siYTHDC1/siControl)	-2.45737	-2.59032	-2.73676
	-2.39129	-2.36938	-2.47773
	-2.15607	-2.03797	-2.15145
	-2.00555	-1.88193	-2.05733
	-2.00287	-1.88063	-2.03545
	-1.82914	-1.7901	-1.79304
	-1.82848	-1.78396	-1.75105
	-1.73045	-1.67538	-1.74401
	-1.69907	-1.60783	-1.67748
	-1.68838	-1.59867	-1.54465
	-1.63428	-1.57071	-1.40587
	-1.58397	-1.55066	-1.37478
	-1.55803	-1.5442	-1.32146
	-1.52424	-1.49948	-1.32146
	-1.52312	-1.46273	-1.29046
	-1.50793	-1.347	-1.2594
	-1.48901	-1.34555	-1.23115
	-1.47018	-1.33819	-1.21889
	-1.42928	-1.31845	-1.21175
	-1.38646	-1.30816	-1.17212
	-1.36655	-1.25106	-1.16615
	-1.33269	-1.2443	-1.15249
	-1.32218	-1.24043	-1.15053
	-1.32102	-1.23165	-1.10942
	-1.30814	-1.21294	-1.10105
	-1.30693	-1.20203	-1.07338
	-1.29558	-1.1853	-1.06771
	-1.27536	-1.18334	-1.05839
	-1.2751	-1.18238	-1.03688
	-1.20619	-1.14193	-1.00536
	-1.18733	-1.12625	-0.968916
	-1.18241	-1.11713	-0.960291
	-1.17481	-1.09715	-0.959806
	-1.16289	-1.08004	-0.946542
	-1.1419	-1.06337	-0.923172
	-1.11872	-1.04104	-0.905587
	-1.11163	-1.02486	-0.898996
	-1.09306	-0.972238	-0.898302
	-1.09133	-0.97065	-0.881671
	-1.0629	-0.969618	-0.865244
	-1.0573	-0.95734	-0.854254
	-1.04849	-0.953199	-0.846754
	-1.04514	-0.950378	-0.846727
	-1.02822	-0.938777	-0.844335
	-1.02418	-0.915329	-0.825212
	-1.00965	-0.91304	-0.811271
	-0.965542	-0.898445	-0.80986
	-0.96374	-0.876075	-0.803651
	-0.923531	-0.868061	-0.80362
	-0.903663	-0.865663	-0.801952
	-0.89716	-0.863091	-0.784924
	-0.894848	-0.860666	-0.770415
	-0.878711	-0.858998	-0.770175
	-0.876879	-0.851059	-0.766835
	-0.868532	-0.843506	-0.759902
	-0.852371	-0.837997	-0.755371
	-0.845582	-0.836142	-0.75357
	-0.842538	-0.828085	-0.747876
	-0.842226	-0.82712	-0.743557
	-0.820207	-0.826607	-0.729731
	-0.819074	-0.82303	-0.725631
	-0.817831	-0.799338	-0.721242
	-0.813142	-0.793817	-0.704927
	-0.812424	-0.779549	-0.70417
	-0.793339	-0.776941	-0.698749
	-0.782875	-0.776909	-0.697726
	-0.780947	-0.768753	-0.692863
	-0.777711	-0.765388	-0.689877
	-0.776069	-0.757975	-0.679732
	-0.772605	-0.757578	-0.678571
	-0.770673	-0.757503	-0.664714
	-0.765304	-0.746374	-0.652504
	-0.764174	-0.744948	-0.643108
	-0.755949	-0.743643	-0.638107
	-0.746891	-0.741647	-0.631065
	-0.746221	-0.739395	-0.624363
	-0.732934	-0.737669	-0.617197
	-0.728093	-0.73706	-0.616931
	-0.724392	-0.735788	-0.616355
	-0.722948	-0.722387	-0.606692
	-0.722134	-0.719612	-0.603933
	-0.721127	-0.715974	-0.603904
	-0.719376	-0.714393	-0.601127
	-0.718338	-0.713481	-0.597842
	-0.713913	-0.713204	-0.596737
	-0.698905	-0.712813	-0.59498
	-0.698374	-0.711803	-0.5906
	-0.695672	-0.711554	-0.585708
	-0.695409	-0.709328	-0.585442
	-0.694392	-0.707406	-0.583814
	-0.688151	-0.703746	-0.581854
	-0.68564	-0.699804	-0.58158
	-0.684031	-0.691358	-0.579953
	-0.682699	-0.687285	-0.579316
	-0.678334	-0.686047	-0.576574
	-0.676805	-0.684876	-0.576202
	-0.676564	-0.683484	-0.575472
	-0.676248	-0.682005	-0.573532
	-0.669854	-0.681602	-0.571328
	-0.668461	-0.680879	-0.565416
	-0.667322	-0.679197	-0.563101
	-0.664507	-0.650198	-0.561834
	-0.653888	-0.649463	-0.542645
	-0.65324	-0.646926	-0.54135
	-0.651383	-0.645973	-0.54014
	-0.650824	-0.645235	-0.536696
	-0.650233	-0.644891	-0.536322
	-0.649626	-0.639724	-0.535193
	-0.648147	-0.633866	-0.5335
	-0.641328	-0.633233	-0.531791
	-0.639683	-0.630813	-0.530003
	-0.637134	-0.628832	-0.52886
	-0.633215	-0.625417	-0.522514
	-0.630277	-0.624129	-0.520069
	-0.626715	-0.624051	-0.518525
	-0.626708	-0.623603	-0.518489
	-0.624442	-0.621694	-0.517829
	-0.623879	-0.617259	-0.51408
	-0.620042	-0.616629	-0.513459
	-0.61764	-0.609291	-0.513178
	-0.611816	-0.606786	-0.511665
	-0.610965	-0.605912	-0.5115
	-0.607891	-0.604229	-0.510532
	-0.605771	-0.601579	-0.508655
	-0.600103	-0.600234	-0.506328
	-0.598427	-0.598676	-0.505206
	-0.596806	-0.59827	-0.505019
	-0.595754	-0.593898	-0.503185
	-0.595033	-0.592225	-0.498427
	-0.594804	-0.589293	-0.494255
	-0.592783	-0.587513	-0.492712
	-0.59101	-0.587129	-0.490388
	-0.588932	-0.584897	-0.488251
	-0.588116	-0.584535	-0.485993
	-0.586611	-0.584438	-0.483554
	-0.586552	-0.583101	-0.482683
	-0.584701	-0.581465	-0.480923
	-0.576201	-0.577992	-0.480372
	-0.575947	-0.57683	-0.479529
	-0.575946	-0.566715	-0.479327
	-0.575673	-0.565664	-0.479298
	-0.572078	-0.561761	-0.477191
	-0.571848	-0.561537	-0.475916
	-0.571517	-0.560725	-0.47491
	-0.569788	-0.55801	-0.474215
	-0.568377	-0.556564	-0.474071
	-0.566939	-0.555327	-0.473641
	-0.565905	-0.554724	-0.470003
	-0.564637	-0.55461	-0.466546
	-0.56441	-0.552056	-0.465633
	-0.559323	-0.54995	-0.465075
	-0.55362	-0.54722	-0.464238
	-0.551766	-0.546545	-0.462363
	-0.551404	-0.544833	-0.461104
	-0.550353	-0.544312	-0.455399
	-0.550299	-0.543091	-0.455039
	-0.54906	-0.542115	-0.449767
	-0.546522	-0.539112	-0.446662
	-0.544954	-0.53867	-0.440461
	-0.544106	-0.538473	-0.440205
	-0.543781	-0.534948	-0.437008
	-0.54169	-0.533892	-0.43178
	-0.54062	-0.533251	-0.430911
	-0.539767	-0.53276	-0.429115
	-0.53638	-0.531358	-0.424666
	-0.534265	-0.529196	-0.421575
	-0.533922	-0.524874	-0.414898
	-0.533839	-0.522125	-0.412337
	-0.533111	-0.520944	-0.412322
	-0.532679	-0.518495	-0.4113
	-0.530192	-0.518175	-0.411041
	-0.527865	-0.51776	-0.409808
	-0.525791	-0.515731	-0.407459
	-0.523845	-0.513333	-0.407082
	-0.523095	-0.511934	-0.407028
	-0.522514	-0.510008	-0.406868
	-0.522093	-0.508993	-0.404529
	-0.521483	-0.506469	-0.404007
	-0.518762	-0.5054	-0.40241
	-0.517959	-0.504478	-0.400613
	-0.517343	-0.497887	-0.400329
	-0.516978	-0.495564	-0.399162
	-0.516452	-0.494979	-0.398272
	-0.515457	-0.493017	-0.398035
	-0.515337	-0.491991	-0.397874
	-0.512828	-0.4904	-0.397741
	-0.512242	-0.487368	-0.39156
	-0.511729	-0.486316	-0.389005
	-0.508694	-0.481381	-0.387066
	-0.508637	-0.479001	-0.386397
	-0.507332	-0.477463	-0.384279
	-0.507238	-0.476571	-0.381972
	-0.507028	-0.476471	-0.381719
	-0.506635	-0.474728	-0.381544
	-0.505902	-0.474694	-0.381044
	-0.503827	-0.474482	-0.38093
	-0.503138	-0.474178	-0.380837
	-0.499332	-0.472699	-0.380783
	-0.499239	-0.471485	-0.379931
	-0.497202	-0.46839	-0.378629
	-0.495576	-0.466266	-0.374841
	-0.495245	-0.466048	-0.372409
	-0.49333	-0.465132	-0.369691
	-0.49306	-0.46462	-0.368695
	-0.491607	-0.46262	-0.364407
	-0.491493	-0.459914	-0.362932
	-0.489253	-0.459542	-0.361937
	-0.487988	-0.4539	-0.361033
	-0.484756	-0.450145	-0.359283
	-0.482607	-0.448579	-0.355237
	-0.480971	-0.448292	-0.354807
	-0.48093	-0.4473	-0.353656
	-0.480851	-0.445752	-0.352962
	-0.475252	-0.444464	-0.352837
	-0.474793	-0.444214	-0.349032
	-0.474622	-0.441848	-0.348075
	-0.473841	-0.440557	-0.347596
	-0.473025	-0.435193	-0.346908
	-0.471585	-0.433679	-0.346196
	-0.471527	-0.432771	-0.346187
	-0.47075	-0.431059	-0.34578
	-0.468416	-0.42977	-0.345518
	-0.467968	-0.429745	-0.342993
	-0.467099	-0.429146	-0.342872
	-0.465346	-0.426071	-0.341497
	-0.464406	-0.425097	-0.337435
	-0.464158	-0.423945	-0.337412
	-0.463164	-0.420304	-0.336305
	-0.462603	-0.419071	-0.335725
	-0.461502	-0.417903	-0.335079
	-0.460935	-0.41683	-0.334795
	-0.460598	-0.416452	-0.334434
	-0.459863	-0.415883	-0.334342
	-0.458863	-0.415455	-0.331636
	-0.458641	-0.414857	-0.331336
	-0.458364	-0.413445	-0.330214
	-0.458192	-0.411805	-0.326978
	-0.455044	-0.410939	-0.325124
	-0.453857	-0.410291	-0.324608
	-0.451898	-0.409165	-0.323741
	-0.450569	-0.408997	-0.321165
	-0.44979	-0.408202	-0.320599
	-0.449724	-0.408178	-0.320339
	-0.449707	-0.406351	-0.319386
	-0.449643	-0.404462	-0.319223
	-0.448361	-0.404133	-0.318709
	-0.448002	-0.402618	-0.318345
	-0.447956	-0.402323	-0.315187
	-0.447367	-0.399213	-0.314446
	-0.446165	-0.394083	-0.313304
	-0.440831	-0.393625	-0.313226
	-0.439004	-0.392831	-0.311203
	-0.438619	-0.392378	-0.309256
	-0.438348	-0.391799	-0.309141
	-0.437721	-0.391739	-0.308754
	-0.437721	-0.390631	-0.307735
	-0.434877	-0.389732	-0.305843
	-0.434739	-0.389519	-0.303636
	-0.434593	-0.388553	-0.303276
	-0.434258	-0.387442	-0.301566
	-0.434111	-0.387157	-0.301336
	-0.433334	-0.386805	-0.300277
	-0.433082	-0.386394	-0.296421
	-0.431091	-0.385091	-0.296418
	-0.430735	-0.38452	-0.293755
	-0.429798	-0.384467	-0.291973
	-0.428848	-0.384364	-0.289869
	-0.427024	-0.38227	-0.289374
	-0.426249	-0.381657	-0.287627
	-0.426168	-0.379201	-0.287533
	-0.425638	-0.378291	-0.287283
	-0.425504	-0.37829	-0.286025
	-0.4254	-0.378275	-0.285612
	-0.424915	-0.377532	-0.285491
	-0.424402	-0.376863	-0.284586
	-0.42401	-0.376212	-0.28434
	-0.42294	-0.376196	-0.28193
	-0.420081	-0.372876	-0.281215
	-0.419885	-0.372193	-0.280539
	-0.419672	-0.371901	-0.279791
	-0.418975	-0.3699	-0.279486
	-0.417664	-0.369332	-0.279328
	-0.416688	-0.367837	-0.278766
	-0.415991	-0.365415	-0.278482
	-0.415253	-0.364271	-0.277803
	-0.414334	-0.361826	-0.277655
	-0.414141	-0.361737	-0.275889
	-0.413408	-0.360687	-0.275406
	-0.413356	-0.359943	-0.275249
	-0.412076	-0.359478	-0.273916
	-0.411993	-0.359174	-0.273663
	-0.409662	-0.357969	-0.273515
	-0.409457	-0.356774	-0.273275
	-0.409272	-0.356548	-0.272051
	-0.40844	-0.355078	-0.271856
	-0.408369	-0.354943	-0.269199
	-0.408099	-0.354811	-0.267451
	-0.407383	-0.352704	-0.266678
	-0.407109	-0.351772	-0.26599
	-0.407103	-0.351661	-0.265848
	-0.406951	-0.351486	-0.265395
	-0.406042	-0.350237	-0.264293
	-0.404641	-0.350179	-0.264094
	-0.403965	-0.349861	-0.263667
	-0.402063	-0.349599	-0.263508
	-0.401762	-0.344554	-0.260372
	-0.401688	-0.344502	-0.259797
	-0.400235	-0.344454	-0.259708
	-0.39845	-0.342875	-0.259034
	-0.398436	-0.34222	-0.258944
	-0.397717	-0.3418	-0.258793
	-0.396628	-0.340532	-0.258745
	-0.394531	-0.339486	-0.2536
	-0.394422	-0.337353	-0.252974
	-0.39274	-0.334773	-0.252909
	-0.391802	-0.333805	-0.252256
	-0.390454	-0.333285	-0.251951
	-0.390288	-0.333242	-0.251176
	-0.390287	-0.332664	-0.250703
	-0.389752	-0.332365	-0.249005
	-0.389326	-0.331615	-0.248672
	-0.388913	-0.330344	-0.245696
	-0.386193	-0.330059	-0.244976
	-0.385374	-0.329544	-0.24477
	-0.384761	-0.329415	-0.244665
	-0.382793	-0.328591	-0.244457
	-0.377736	-0.328575	-0.242548
	-0.377641	-0.328068	-0.242074
	-0.377183	-0.326821	-0.240266
	-0.377037	-0.325273	-0.240037
	-0.376558	-0.324341	-0.239589
	-0.375377	-0.323261	-0.239378
	-0.375165	-0.323134	-0.239299
	-0.374662	-0.322954	-0.239103
	-0.374605	-0.322628	-0.239083
	-0.374539	-0.322215	-0.238867
	-0.374469	-0.32103	-0.237538
	-0.374182	-0.320489	-0.237496
	-0.373981	-0.319572	-0.233196
	-0.373346	-0.319185	-0.23113
	-0.372199	-0.318993	-0.231
	-0.371273	-0.3184	-0.229126
	-0.371269	-0.317536	-0.228337
	-0.370986	-0.317167	-0.22786
	-0.370866	-0.317073	-0.227454
	-0.370429	-0.316491	-0.227054
	-0.370183	-0.316219	-0.226152
	-0.369925	-0.316079	-0.221322
	-0.369091	-0.315649	-0.220519
	-0.368825	-0.314889	-0.218812
	-0.36811	-0.314128	-0.218523
	-0.36782	-0.313999	-0.218284
	-0.367343	-0.313403	-0.218001
	-0.366912	-0.312002	-0.21798
	-0.366534	-0.311905	-0.217709
	-0.366237	-0.311881	-0.217172
	-0.365919	-0.310751	-0.214573
	-0.365511	-0.30965	-0.213592
	-0.36418	-0.309061	-0.211264
	-0.362422	-0.308815	-0.211143
	-0.361986	-0.307444	-0.210786
	-0.361816	-0.30673	-0.209772
	-0.361165	-0.30439	-0.209018
	-0.360824	-0.304369	-0.208306
	-0.359982	-0.3043	-0.207934
	-0.359569	-0.304018	-0.206861
	-0.358609	-0.303571	-0.206606
	-0.357851	-0.30357	-0.206327
	-0.35607	-0.303552	-0.20614
	-0.355021	-0.302166	-0.206034
	-0.354907	-0.301445	-0.205697
	-0.354361	-0.301169	-0.2054
	-0.354106	-0.299144	-0.204742
	-0.35402	-0.299042	-0.203005
	-0.35389	-0.297974	-0.201819
	-0.352981	-0.297909	-0.201544
	-0.351778	-0.297843	-0.200423
	-0.351097	-0.297717	-0.200011
	-0.351023	-0.295753	-0.199924
	-0.350458	-0.295517	-0.199528
	-0.349448	-0.294964	-0.198357
	-0.348265	-0.293547	-0.197964
	-0.347851	-0.293105	-0.196588
	-0.347626	-0.2921	-0.195497
	-0.347586	-0.291894	-0.194705
	-0.347346	-0.291655	-0.194619
	-0.346983	-0.2914	-0.194612
	-0.346318	-0.290269	-0.193787
	-0.345698	-0.287251	-0.193293
	-0.343866	-0.287	-0.193268
	-0.343556	-0.285969	-0.191999
	-0.343157	-0.282078	-0.191268
	-0.342755	-0.281732	-0.19077
	-0.342241	-0.280344	-0.189226
	-0.342187	-0.280162	-0.189155
	-0.342056	-0.279621	-0.188956
	-0.341703	-0.278944	-0.187913
	-0.341684	-0.278511	-0.186236
	-0.341408	-0.278251	-0.184645
	-0.341042	-0.277624	-0.18306
	-0.340767	-0.276619	-0.182912
	-0.337936	-0.276415	-0.181293
	-0.336812	-0.27616	-0.180928
	-0.336156	-0.275595	-0.180217
	-0.335995	-0.27464	-0.179792
	-0.33542	-0.274062	-0.178415
	-0.334877	-0.273167	-0.178207
	-0.334806	-0.272419	-0.177357
	-0.332511	-0.272356	-0.177181
	-0.332142	-0.272295	-0.177129
	-0.331785	-0.271988	-0.177105
	-0.331744	-0.271647	-0.176749
	-0.331393	-0.271531	-0.175915
	-0.3313	-0.271002	-0.175536
	-0.33098	-0.269717	-0.175172
	-0.330699	-0.269605	-0.175118
	-0.329561	-0.269328	-0.174179
	-0.32908	-0.26603	-0.173646
	-0.328242	-0.265729	-0.173187
	-0.327924	-0.265187	-0.173135
	-0.327752	-0.263099	-0.172431
	-0.326924	-0.262782	-0.172393
	-0.326484	-0.262041	-0.172199
	-0.326042	-0.261644	-0.171741
	-0.325877	-0.261142	-0.170726
	-0.324502	-0.259537	-0.170135
	-0.323961	-0.258136	-0.169826
	-0.323539	-0.257788	-0.16938
	-0.3223	-0.257424	-0.169135
	-0.321478	-0.257034	-0.168771
	-0.320913	-0.254935	-0.167948
	-0.320729	-0.254845	-0.167074
	-0.32067	-0.253852	-0.166575
	-0.319979	-0.252679	-0.166103
	-0.319865	-0.251994	-0.165166
	-0.319552	-0.251991	-0.164895
	-0.318725	-0.251561	-0.163426
	-0.318406	-0.250884	-0.162985
	-0.316053	-0.250848	-0.162862
	-0.315715	-0.249947	-0.162479
	-0.31568	-0.248377	-0.162353
	-0.315567	-0.246722	-0.161951
	-0.315001	-0.245867	-0.16194
	-0.312031	-0.245738	-0.161347
	-0.311447	-0.24561	-0.161252
	-0.311355	-0.245433	-0.16109
	-0.311307	-0.2453	-0.160945
	-0.311094	-0.244907	-0.160653
	-0.311047	-0.244671	-0.158601
	-0.310741	-0.244354	-0.157547
	-0.310235	-0.244239	-0.157348
	-0.309978	-0.243487	-0.157155
	-0.309753	-0.243358	-0.156947
	-0.308991	-0.243055	-0.1568
	-0.308252	-0.242638	-0.156062
	-0.308244	-0.242458	-0.155806
	-0.308056	-0.242442	-0.152586
	-0.307532	-0.241301	-0.15178
	-0.307412	-0.241067	-0.150371
	-0.307388	-0.240823	-0.150121
	-0.307062	-0.239738	-0.150085
	-0.307018	-0.239561	-0.149606
	-0.30684	-0.239292	-0.148796
	-0.305964	-0.238342	-0.148753
	-0.305579	-0.237767	-0.14847
	-0.304195	-0.237741	-0.147887
	-0.303177	-0.237218	-0.147194
	-0.303047	-0.23721	-0.146885
	-0.302867	-0.236665	-0.146547
	-0.302368	-0.236269	-0.146245
	-0.302269	-0.23618	-0.14608
	-0.302238	-0.235704	-0.145528
	-0.301671	-0.234657	-0.144625
	-0.301463	-0.234204	-0.144412
	-0.30133	-0.230789	-0.14393
	-0.300668	-0.22941	-0.143398
	-0.298558	-0.228195	-0.143284
	-0.298041	-0.227584	-0.143101
	-0.297729	-0.226613	-0.141449
	-0.297395	-0.226003	-0.14119
	-0.297144	-0.224161	-0.141092
	-0.294968	-0.223896	-0.141016
	-0.294894	-0.221834	-0.140995
	-0.294074	-0.220978	-0.140823
	-0.2937	-0.219585	-0.140804
	-0.292765	-0.216884	-0.1405
	-0.292482	-0.214428	-0.140342
	-0.29183	-0.214372	-0.139582
	-0.29181	-0.213833	-0.139539
	-0.291399	-0.213447	-0.139135
	-0.291396	-0.212534	-0.138854
	-0.291013	-0.212503	-0.137889
	-0.290606	-0.211415	-0.137336
	-0.290502	-0.211088	-0.137082
	-0.29035	-0.210476	-0.136986
	-0.290163	-0.210324	-0.136869
	-0.289116	-0.209195	-0.136566
	-0.288124	-0.208834	-0.13568
	-0.287986	-0.208476	-0.135463
	-0.285999	-0.208319	-0.135265
	-0.285861	-0.20825	-0.135018
	-0.285554	-0.208136	-0.134957
	-0.285472	-0.20776	-0.134621
	-0.285338	-0.2075	-0.134229
	-0.285224	-0.207314	-0.133785
	-0.285175	-0.206948	-0.133429
	-0.284767	-0.20585	-0.133154
	-0.284446	-0.205247	-0.133081
	-0.284038	-0.20492	-0.131975
	-0.283714	-0.204686	-0.131136
	-0.283459	-0.204632	-0.131037
	-0.282637	-0.204262	-0.130325
	-0.282463	-0.204249	-0.129558
	-0.281455	-0.20414	-0.1263
	-0.281015	-0.203816	-0.125652
	-0.280943	-0.20362	-0.125067
	-0.280748	-0.20359	-0.124006
	-0.280626	-0.203313	-0.123396
	-0.280095	-0.202741	-0.122856
	-0.278864	-0.202151	-0.120881
	-0.278352	-0.201935	-0.120618
	-0.276908	-0.201416	-0.120273
	-0.276751	-0.200807	-0.116548
	-0.276318	-0.200298	-0.116259
	-0.276148	-0.200024	-0.115761
	-0.276031	-0.197534	-0.112584
	-0.275915	-0.195408	-0.111311
	-0.275055	-0.19501	-0.110339
	-0.274898	-0.19315	-0.109382
	-0.274662	-0.191018	-0.108405
	-0.274557	-0.190824	-0.107792
	-0.274392	-0.190461	-0.107471
	-0.273689	-0.190096	-0.107007
	-0.273133	-0.188616	-0.106876
	-0.273048	-0.188016	-0.106644
	-0.273	-0.187643	-0.10639
	-0.272189	-0.187561	-0.105276
	-0.272172	-0.187358	-0.10522
	-0.27216	-0.187243	-0.104989
	-0.271923	-0.187166	-0.1048
	-0.271591	-0.186882	-0.104199
	-0.271505	-0.186366	-0.104125
	-0.271249	-0.185852	-0.103114
	-0.271207	-0.185803	-0.102938
	-0.270912	-0.185773	-0.102608
	-0.270386	-0.184485	-0.102151
	-0.270009	-0.184349	-0.101819
	-0.269609	-0.184248	-0.101549
	-0.269558	-0.18369	-0.101313
	-0.269312	-0.18347	-0.100938
	-0.268832	-0.183454	-0.100562
	-0.268784	-0.183101	-0.0998908
	-0.268697	-0.181924	-0.0997729
	-0.268385	-0.181757	-0.0996526
	-0.267901	-0.179326	-0.0988985
	-0.267102	-0.179001	-0.0986496
	-0.267073	-0.178625	-0.0979962
	-0.265743	-0.17803	-0.0966025
	-0.264581	-0.176452	-0.0953091
	-0.264548	-0.174635	-0.0951244
	-0.264464	-0.173903	-0.093819
	-0.264282	-0.173548	-0.093742
	-0.264015	-0.171476	-0.0937112
	-0.26398	-0.171415	-0.0932623
	-0.262843	-0.171096	-0.0931963
	-0.262635	-0.17103	-0.0929802
	-0.262422	-0.170778	-0.0918695
	-0.262414	-0.170577	-0.0915969
	-0.26217	-0.170115	-0.091358
	-0.261684	-0.170011	-0.091091
	-0.261649	-0.168192	-0.0908094
	-0.261573	-0.167934	-0.0904347
	-0.26155	-0.167866	-0.0899512
	-0.261196	-0.167533	-0.0898829
	-0.261061	-0.167315	-0.0895285
	-0.261031	-0.166695	-0.0888165
	-0.2607	-0.166358	-0.0886224
	-0.260638	-0.164261	-0.0885526
	-0.260367	-0.164067	-0.0882743
	-0.260094	-0.162731	-0.0872995
	-0.26004	-0.162297	-0.0872252
	-0.260023	-0.162249	-0.0871743
	-0.258861	-0.161258	-0.0869646
	-0.25836	-0.160839	-0.0864729
	-0.258046	-0.160294	-0.0858625
	-0.257935	-0.160149	-0.0851903
	-0.257935	-0.160114	-0.0846504
	-0.257907	-0.159841	-0.0842508
	-0.256811	-0.158539	-0.0841907
	-0.256452	-0.158456	-0.0839319
	-0.256101	-0.158327	-0.0838104
	-0.255882	-0.158318	-0.0836631
	-0.255227	-0.158217	-0.0827203
	-0.255226	-0.158126	-0.0827181
	-0.254778	-0.15751	-0.0822048
	-0.254703	-0.157498	-0.0818518
	-0.254458	-0.157314	-0.0813505
	-0.254455	-0.156591	-0.0811343
	-0.254134	-0.155395	-0.0810283
	-0.253992	-0.154693	-0.0809851
	-0.253688	-0.15349	-0.08077
	-0.253372	-0.153421	-0.0807261
	-0.253205	-0.152986	-0.0804673
	-0.252989	-0.152405	-0.0803597
	-0.252739	-0.152402	-0.0802535
	-0.252668	-0.151888	-0.0799518
	-0.252468	-0.150586	-0.0790891
	-0.251704	-0.150468	-0.0788052
	-0.251671	-0.150413	-0.0780495
	-0.251542	-0.149951	-0.0771221
	-0.251422	-0.149667	-0.0762618
	-0.25075	-0.149338	-0.0755981
	-0.250741	-0.148818	-0.0754161
	-0.25037	-0.147716	-0.0748462
	-0.249968	-0.147606	-0.0748376
	-0.249837	-0.145384	-0.0748113
	-0.249751	-0.145285	-0.0745587
	-0.249357	-0.144422	-0.0744885
	-0.249226	-0.144416	-0.0743673
	-0.248776	-0.144134	-0.0737017
	-0.248303	-0.143953	-0.0733451
	-0.247948	-0.143649	-0.0728543
	-0.247879	-0.142422	-0.0728534
	-0.24758	-0.141787	-0.0716924
	-0.247535	-0.141591	-0.0715788
	-0.247153	-0.141269	-0.0715374
	-0.247098	-0.140001	-0.071305
	-0.246618	-0.139202	-0.0703423
	-0.24619	-0.138817	-0.0702201
	-0.246104	-0.138436	-0.0700983
	-0.24524	-0.138114	-0.0700409
	-0.24491	-0.137198	-0.0697493
	-0.244898	-0.136479	-0.0693433
	-0.24448	-0.136051	-0.0692078
	-0.244461	-0.135947	-0.0690014
	-0.244451	-0.13588	-0.0683867
	-0.244308	-0.135641	-0.0682136
	-0.244252	-0.135117	-0.0677821
	-0.244251	-0.134939	-0.0662532
	-0.244094	-0.134919	-0.0653427
	-0.243183	-0.134478	-0.0649831
	-0.24288	-0.13442	-0.0646067
	-0.242403	-0.134299	-0.0645607
	-0.242371	-0.134078	-0.0640154
	-0.242172	-0.133429	-0.0626983
	-0.241869	-0.133132	-0.062534
	-0.241582	-0.133085	-0.061182
	-0.240746	-0.131147	-0.0610969
	-0.240717	-0.130777	-0.0606759
	-0.240662	-0.130333	-0.0605788
	-0.240121	-0.13028	-0.0593687
	-0.238746	-0.130196	-0.0585933
	-0.238393	-0.130038	-0.0574732
	-0.238072	-0.129666	-0.0563787
	-0.238057	-0.129558	-0.0561778
	-0.237484	-0.129557	-0.0558877
	-0.237359	-0.129446	-0.0555283
	-0.236486	-0.127093	-0.0555116
	-0.236427	-0.126186	-0.0553902
	-0.236224	-0.126032	-0.0545866
	-0.23594	-0.125598	-0.0545659
	-0.235603	-0.125554	-0.0532392
	-0.23515	-0.125485	-0.0531395
	-0.234374	-0.125391	-0.0524569
	-0.234149	-0.124661	-0.0521025
	-0.233862	-0.124388	-0.0520068
	-0.233862	-0.124337	-0.0514759
	-0.233675	-0.123464	-0.051356
	-0.233545	-0.122969	-0.051232
	-0.233278	-0.122367	-0.0511918
	-0.233268	-0.122094	-0.0500103
	-0.233096	-0.122022	-0.0496166
	-0.232701	-0.121953	-0.0495939
	-0.231978	-0.121137	-0.0493704
	-0.231653	-0.120463	-0.0490489
	-0.231215	-0.118534	-0.0483826
	-0.230966	-0.117815	-0.0483667
	-0.230946	-0.117705	-0.0477987
	-0.230753	-0.117468	-0.047185
	-0.230512	-0.117192	-0.0468717
	-0.230413	-0.116983	-0.0468073
	-0.230303	-0.115856	-0.0467902
	-0.229684	-0.115342	-0.0467368
	-0.229662	-0.11518	-0.0463165
	-0.229127	-0.114884	-0.0459129
	-0.228858	-0.113981	-0.0457054
	-0.227687	-0.112714	-0.0450163
	-0.227562	-0.111086	-0.0443202
	-0.22717	-0.110149	-0.0442566
	-0.226801	-0.109638	-0.0439953
	-0.225905	-0.10951	-0.0435529
	-0.225436	-0.108661	-0.0429461
	-0.225339	-0.10791	-0.0423121
	-0.225044	-0.107406	-0.0419202
	-0.224872	-0.10726	-0.0417204
	-0.224615	-0.106629	-0.0395643
	-0.223993	-0.104847	-0.0384725
	-0.223741	-0.104763	-0.0382987
	-0.223718	-0.104712	-0.0381453
	-0.22365	-0.103884	-0.0375493
	-0.222993	-0.103761	-0.0368004
	-0.222962	-0.103536	-0.0365835
	-0.222567	-0.102772	-0.0358914
	-0.222558	-0.102275	-0.0358742
	-0.221339	-0.101861	-0.0348339
	-0.221031	-0.101466	-0.0348087
	-0.220806	-0.100981	-0.0345545
	-0.220786	-0.100685	-0.0337281
	-0.220744	-0.0998676	-0.033011
	-0.220291	-0.0988605	-0.0324126
	-0.21953	-0.0985455	-0.0323872
	-0.218762	-0.0985354	-0.032138
	-0.218595	-0.0984227	-0.0310985
	-0.218062	-0.0982857	-0.0310044
	-0.21782	-0.0975462	-0.0306267
	-0.217184	-0.0956563	-0.0305416
	-0.216545	-0.0953976	-0.0304503
	-0.216298	-0.0953241	-0.029956
	-0.216195	-0.0952847	-0.0294204
	-0.216174	-0.095052	-0.0284041
	-0.21596	-0.0932603	-0.0283774
	-0.21506	-0.092658	-0.0279873
	-0.214955	-0.0921941	-0.0277924
	-0.214507	-0.0921709	-0.0277883
	-0.213946	-0.0915494	-0.0268682
	-0.213899	-0.0911116	-0.0260113
	-0.213789	-0.0909478	-0.0252634
	-0.21374	-0.0908167	-0.0248981
	-0.213476	-0.090504	-0.0246303
	-0.213245	-0.0904204	-0.0239651
	-0.213203	-0.0898203	-0.0229051
	-0.212341	-0.08982	-0.0227921
	-0.211871	-0.0894668	-0.022607
	-0.211337	-0.0890849	-0.0221747
	-0.210594	-0.0882658	-0.0219885
	-0.210185	-0.0872305	-0.0216434
	-0.209035	-0.0862247	-0.0210439
	-0.208987	-0.0851147	-0.0205136
	-0.20842	-0.0850137	-0.0201678
	-0.208269	-0.0838491	-0.0198254
	-0.208123	-0.0834037	-0.0184987
	-0.207689	-0.0825725	-0.0181641
	-0.207579	-0.0824518	-0.0176096
	-0.207034	-0.0814009	-0.0172301
	-0.205991	-0.0804457	-0.0169789
	-0.20598	-0.0799582	-0.0167222
	-0.20597	-0.077911	-0.0160248
	-0.20576	-0.0775098	-0.0140548
	-0.205096	-0.075357	-0.0140283
	-0.204834	-0.0751896	-0.0126754
	-0.204768	-0.0746849	-0.0126348
	-0.20417	-0.0745403	-0.0118985
	-0.203744	-0.0740775	-0.0118455
	-0.203662	-0.0738259	-0.0118122
	-0.203236	-0.07368	-0.0117622
	-0.203023	-0.0736108	-0.00902894
	-0.202524	-0.0734156	-0.00890401
	-0.202282	-0.0733734	-0.00875873
	-0.201518	-0.0732975	-0.00773404
	-0.201429	-0.072664	-0.00625545
	-0.201054	-0.0725906	-0.00576108
	-0.200265	-0.0721999	-0.00537857
	-0.200155	-0.0720159	-0.00484227
	-0.200154	-0.0718936	-0.00364989
	-0.200127	-0.0715323	-0.0029323
	-0.199441	-0.0713931	-0.00286468
	-0.199274	-0.0713547	-0.00121605
	-0.199135	-0.0708173	-0.00115847
	-0.199037	-0.0691172	-0.00101206
	-0.197692	-0.0681626	-0.000867224
	-0.197628	-0.0674126	-0.000830327
	-0.197622	-0.0667647	-0.000490482
	-0.196289	-0.0663466	0.000210234
	-0.195738	-0.0657409	0.000308494
	-0.19554	-0.0647199	0.000309509
	-0.19549	-0.0644994	0.00139371
	-0.195366	-0.0644576	0.00150667
	-0.194966	-0.0640822	0.00153415
	-0.194601	-0.0639684	0.00164267
	-0.194089	-0.0636642	0.00179601
	-0.1937	-0.0629847	0.0024581
	-0.193255	-0.0628721	0.00290397
	-0.193119	-0.0627849	0.0030771
	-0.192902	-0.0627138	0.00361787
	-0.19266	-0.0621949	0.00421731
	-0.192574	-0.0620913	0.00472217
	-0.19224	-0.061615	0.00475076
	-0.191637	-0.0610015	0.00484433
	-0.191319	-0.059507	0.00609392
	-0.191296	-0.0593829	0.00630836
	-0.190598	-0.0589794	0.00634969
	-0.189679	-0.058377	0.00663222
	-0.189324	-0.057574	0.00668732
	-0.189005	-0.057326	0.00746826
	-0.187926	-0.057214	0.00783799
	-0.187813	-0.0563897	0.00801247
	-0.187558	-0.0561344	0.0083541
	-0.187407	-0.0555947	0.00836153
	-0.187314	-0.0551011	0.00840578
	-0.187302	-0.0544847	0.0086214
	-0.186518	-0.053769	0.00887533
	-0.186273	-0.053623	0.00948636
	-0.186185	-0.0535881	0.0122734
	-0.186042	-0.0533384	0.012466
	-0.185727	-0.0529453	0.0136158
	-0.185568	-0.051563	0.013827
	-0.185505	-0.0509265	0.0142798
	-0.185203	-0.0501908	0.0142985
	-0.184762	-0.0501327	0.0147016
	-0.184729	-0.0499267	0.0154438
	-0.184581	-0.0498033	0.0165192
	-0.18444	-0.0492972	0.0171249
	-0.184404	-0.0486422	0.017492
	-0.184158	-0.0478768	0.0189757
	-0.183884	-0.0471969	0.0198365
	-0.183618	-0.0468529	0.0203748
	-0.183507	-0.0467222	0.0205026
	-0.183357	-0.0463448	0.0205069
	-0.183311	-0.0457073	0.0206386
	-0.183258	-0.0441296	0.0207461
	-0.183155	-0.0438247	0.021556
	-0.182633	-0.0411231	0.022146
	-0.181697	-0.0409113	0.0221482
	-0.180966	-0.0401033	0.0223536
	-0.180697	-0.0400511	0.0227327
	-0.180657	-0.0399266	0.0227327
	-0.18057	-0.0394448	0.0228772
	-0.180352	-0.0383675	0.023094
	-0.180282	-0.038308	0.0234415
	-0.180089	-0.0374676	0.0236807
	-0.180047	-0.0373447	0.0240398
	-0.179698	-0.0371391	0.02404
	-0.179539	-0.036608	0.0240737
	-0.178853	-0.0361024	0.0241473
	-0.178805	-0.0348582	0.0242333
	-0.17867	-0.034726	0.0246758
	-0.177923	-0.0344177	0.0247733
	-0.177596	-0.034337	0.0249257
	-0.177185	-0.0332485	0.0252953
	-0.177013	-0.0331921	0.025717
	-0.176987	-0.0324271	0.0258053
	-0.176776	-0.0321408	0.0262717
	-0.176294	-0.0319038	0.0263578
	-0.176188	-0.0314518	0.0265414
	-0.175853	-0.0314494	0.0275728
	-0.175298	-0.0308344	0.0280952
	-0.175293	-0.0303499	0.0288967
	-0.175202	-0.0303285	0.0295956
	-0.175023	-0.0297017	0.0297017
	-0.174648	-0.0295771	0.0297611
	-0.174647	-0.0293292	0.0297865
	-0.174543	-0.0280527	0.02996
	-0.174538	-0.0274855	0.0303499
	-0.174476	-0.0264995	0.0304368
	-0.174428	-0.025731	0.0311301
	-0.174116	-0.0252311	0.0314518
	-0.173717	-0.0250331	0.0320986
	-0.173221	-0.0240979	0.0322142
	-0.17303	-0.02404	0.0323153
	-0.172359	-0.0240398	0.0323515
	-0.172063	-0.0228785	0.0332485
	-0.172056	-0.0228695	0.0343689
	-0.171794	-0.0226297	0.0344177
	-0.171493	-0.022512	0.0350101
	-0.171459	-0.0222837	0.0353531
	-0.171116	-0.0222356	0.0353623
	-0.171006	-0.022146	0.0353825
	-0.170549	-0.0219441	0.0361024
	-0.16976	-0.0213773	0.0361475
	-0.169713	-0.0204142	0.0363871
	-0.169505	-0.0197624	0.036608
	-0.169486	-0.0184394	0.0368484
	-0.169266	-0.0181951	0.037003
	-0.168977	-0.0179427	0.0371869
	-0.168542	-0.0175989	0.0374676
	-0.168536	-0.0171416	0.0379249
	-0.168301	-0.016899	0.038308
	-0.168075	-0.0167864	0.0386559
	-0.166793	-0.0165192	0.0400502
	-0.16677	-0.0151067	0.0415711
	-0.166719	-0.0149357	0.0417485
	-0.166712	-0.0145818	0.0422759
	-0.166676	-0.0144602	0.0426212
	-0.166422	-0.0138189	0.0427869
	-0.166152	-0.0137554	0.0431116
	-0.165583	-0.0136173	0.0432131
	-0.165493	-0.0133557	0.0433465
	-0.165254	-0.0129889	0.043443
	-0.164299	-0.0121745	0.0442939
	-0.164049	-0.0113738	0.0452936
	-0.164033	-0.0107851	0.0454311
	-0.163804	-0.0107767	0.0459104
	-0.163581	-0.00973634	0.0459142
	-0.163554	-0.00948636	0.0460431
	-0.163519	-0.0083197	0.0461642
	-0.16332	-0.00809795	0.0464633
	-0.163275	-0.00783799	0.0471969
	-0.163136	-0.00662345	0.0473392
	-0.162956	-0.00641072	0.0473444
	-0.162947	-0.00629858	0.0478768
	-0.162864	-0.00620348	0.0492972
	-0.162699	-0.00595074	0.0494159
	-0.162696	-0.0050076	0.0494917
	-0.16264	-0.00449136	0.050912
	-0.16247	-0.00434485	0.0511081
	-0.161881	-0.00418365	0.0513156
	-0.16177	-0.00329184	0.0514561
	-0.161396	-0.00318651	0.0519467
	-0.161207	-0.0024581	0.0523326
	-0.161048	-0.00244171	0.0525357
	-0.161009	-0.00232272	0.0527733
	-0.160931	-0.00164267	0.0530833
	-0.160911	0.000191247	0.0533777
	-0.160015	0.000464918	0.05351
	-0.159524	0.000830327	0.0535881
	-0.15931	0.00093096	0.0540639
	-0.159234	0.00101206	0.0540696
	-0.158866	0.00108465	0.0549801
	-0.15871	0.00109449	0.0551471
	-0.158148	0.00115847	0.0556604
	-0.158081	0.00121605	0.0557127
	-0.158081	0.00123451	0.0559625
	-0.158027	0.0013917	0.056185
	-0.157782	0.00286468	0.0562735
	-0.157438	0.00307977	0.0567114
	-0.157362	0.00385264	0.057214
	-0.157275	0.00481576	0.0572233
	-0.157257	0.00581897	0.057326
	-0.156954	0.00678629	0.0574593
	-0.156923	0.00680097	0.0590728
	-0.156402	0.00724945	0.0595636
	-0.155842	0.00772309	0.0599523
	-0.155824	0.00781699	0.0601426
	-0.155627	0.00828731	0.0607442
	-0.155492	0.00902894	0.061838
	-0.155304	0.00939466	0.0627138
	-0.155084	0.0102086	0.0627942
	-0.154937	0.0105498	0.0628721
	-0.153644	0.010702	0.0631771
	-0.153557	0.0110339	0.0635596
	-0.153455	0.0113828	0.0636125
	-0.153444	0.0118122	0.0644479
	-0.153314	0.0118455	0.064544
	-0.153001	0.0118936	0.0646741
	-0.152921	0.0128155	0.0656284
	-0.152897	0.0131649	0.0662356
	-0.152634	0.013955	0.0672423
	-0.152581	0.0142502	0.0673275
	-0.15242	0.0153701	0.0681626
	-0.152018	0.0159581	0.0690149
	-0.151623	0.0170622	0.0692312
	-0.151399	0.0171627	0.0696785
	-0.151167	0.0176446	0.0699402
	-0.151141	0.0183317	0.0704537
	-0.151024	0.0195203	0.0708173
	-0.150925	0.0201409	0.0719032
	-0.150868	0.0201678	0.0722719
	-0.150095	0.0203226	0.072664
	-0.149949	0.021093	0.0732071
	-0.149867	0.0216434	0.0736389
	-0.149731	0.0220656	0.0736674
	-0.149564	0.0221747	0.0739624
	-0.14933	0.0223178	0.0742137
	-0.149287	0.0227251	0.0744139
	-0.149212	0.0227921	0.0745403
	-0.148841	0.0229051	0.0746708
	-0.148547	0.0239328	0.075327
	-0.148496	0.0239651	0.075357
	-0.148291	0.0240976	0.0759478
	-0.148269	0.0244255	0.0772434
	-0.147475	0.0250692	0.0775098
	-0.147466	0.0275521	0.0783084
	-0.147431	0.0279873	0.0792442
	-0.147307	0.029165	0.0796346
	-0.147031	0.0293395	0.0807455
	-0.146978	0.0302206	0.0812045
	-0.146938	0.0303344	0.0814009
	-0.146758	0.0305416	0.0820472
	-0.146546	0.0310044	0.0825725
	-0.146532	0.0316761	0.0831355
	-0.145559	0.0319487	0.0831666
	-0.14548	0.0324126	0.0835135
	-0.145039	0.0344447	0.0842937
	-0.144871	0.0347816	0.0845486
	-0.144852	0.0353744	0.0860468
	-0.144822	0.0355627	0.0862247
	-0.144168	0.0361324	0.0863817
	-0.143627	0.0371903	0.0866678
	-0.143571	0.0375406	0.0870848
	-0.143318	0.0378271	0.0872104
	-0.143115	0.0382987	0.0876673
	-0.143113	0.0391567	0.0878135
	-0.14293	0.0394184	0.0885653
	-0.142248	0.0394488	0.088567
	-0.142057	0.0397912	0.0887351
	-0.141597	0.0410778	0.0893086
	-0.141569	0.0413043	0.089672
	-0.141051	0.0423121	0.0896854
	-0.140681	0.0427378	0.0898203
	-0.14067	0.0428314	0.0898424
	-0.140586	0.0429461	0.0902627
	-0.140527	0.0431981	0.090385
	-0.140344	0.0432987	0.090594
	-0.1402	0.043592	0.0909478
	-0.139568	0.0443482	0.09115
	-0.139074	0.0448023	0.0914018
	-0.139049	0.0454001	0.0916048
	-0.138193	0.0454469	0.0923574
	-0.138186	0.0456138	0.0923989
	-0.13811	0.0456998	0.092658
	-0.137966	0.0457054	0.0926901
	-0.137958	0.0457257	0.0934562
	-0.137599	0.0467368	0.0944556
	-0.137396	0.0472144	0.0952847
	-0.136603	0.0477987	0.0953241
	-0.136557	0.0486743	0.0956633
	-0.136505	0.0487873	0.0962773
	-0.135872	0.0488651	0.0976161
	-0.135401	0.0490235	0.0981403
	-0.135324	0.0491228	0.099113
	-0.135257	0.0504644	0.0991902
	-0.135236	0.0506505	0.0994205
	-0.134427	0.051117	0.099903
	-0.134275	0.051356	0.100441
	-0.134162	0.0519946	0.101
	-0.13391	0.0528522	0.101027
	-0.133351	0.0532392	0.102772
	-0.132865	0.0545659	0.10291
	-0.1326	0.0553902	0.103417
	-0.13237	0.055648	0.103608
	-0.132273	0.0558051	0.103614
	-0.131698	0.0558877	0.104205
	-0.131522	0.0559235	0.104267
	-0.1311	0.0575084	0.104514
	-0.130889	0.0577737	0.104815
	-0.130699	0.0578275	0.106048
	-0.130319	0.0588099	0.106178
	-0.130288	0.0596019	0.10667
	-0.130254	0.0596291	0.107197
	-0.129811	0.0597945	0.107248
	-0.129783	0.0599805	0.107498
	-0.129759	0.0602123	0.107648
	-0.129627	0.0607761	0.107758
	-0.129259	0.061303	0.108493
	-0.128993	0.062146	0.108857
	-0.128934	0.0622514	0.110112
	-0.128717	0.0632409	0.110416
	-0.128627	0.0653427	0.110964
	-0.128596	0.0653592	0.111815
	-0.128594	0.0678376	0.112714
	-0.128397	0.0679668	0.11306
	-0.128271	0.0688685	0.113414
	-0.128077	0.071084	0.113981
	-0.127937	0.071851	0.114283
	-0.127774	0.0720287	0.114419
	-0.127242	0.0720815	0.114465
	-0.12704	0.0723576	0.114981
	-0.126993	0.0723604	0.114999
	-0.126487	0.0737117	0.11506
	-0.126446	0.0748559	0.115096
	-0.126364	0.0762618	0.115342
	-0.125949	0.0769017	0.116461
	-0.125548	0.0771221	0.116492
	-0.125394	0.0773401	0.117605
	-0.125106	0.077497	0.117814
	-0.125025	0.0784241	0.117856
	-0.124925	0.0784532	0.118534
	-0.124482	0.0802535	0.119102
	-0.124409	0.0813025	0.119899
	-0.124126	0.0822612	0.121735
	-0.123959	0.0830849	0.121953
	-0.123782	0.0836631	0.122804
	-0.123749	0.0839319	0.12321
	-0.123542	0.0839606	0.123464
	-0.123369	0.0849568	0.123844
	-0.123063	0.0850424	0.124322
	-0.122944	0.0856109	0.124482
	-0.12291	0.0856996	0.125227
	-0.122667	0.0858505	0.125459
	-0.122459	0.0860028	0.126127
	-0.122236	0.0861765	0.126186
	-0.122193	0.0889276	0.126364
	-0.121577	0.0890006	0.12655
	-0.121478	0.0897388	0.126928
	-0.121419	0.0901313	0.128066
	-0.121235	0.0901766	0.12814
	-0.120947	0.0903617	0.128338
	-0.120763	0.0904347	0.128582
	-0.120651	0.0906375	0.128622
	-0.120546	0.0915969	0.128889
	-0.120525	0.0916242	0.128915
	-0.119997	0.0924628	0.12916
	-0.119899	0.094384	0.129276
	-0.11968	0.0944591	0.12951
	-0.119475	0.0946563	0.130598
	-0.119239	0.0947373	0.131147
	-0.119237	0.0951789	0.132379
	-0.119229	0.0953091	0.133217
	-0.119025	0.0967252	0.133429
	-0.119015	0.098446	0.133754
	-0.118935	0.0984553	0.13403
	-0.118634	0.0985016	0.13442
	-0.118622	0.0988332	0.134709
	-0.118284	0.0998908	0.135646
	-0.118018	0.100777	0.13588
	-0.117741	0.100924	0.136479
	-0.117504	0.101021	0.137574
	-0.117202	0.101287	0.138436
	-0.117121	0.101511	0.138706
	-0.11683	0.101958	0.140001
	-0.1168	0.102608	0.140052
	-0.116662	0.103529	0.141591
	-0.116643	0.10379	0.141659
	-0.116548	0.104072	0.141719
	-0.116476	0.104125	0.141869
	-0.115968	0.104215	0.142407
	-0.115913	0.104602	0.142835
	-0.115728	0.105754	0.142844
	-0.115514	0.105771	0.143301
	-0.115313	0.106824	0.144591
	-0.115256	0.10877	0.144953
	-0.115248	0.109382	0.14582
	-0.11493	0.110111	0.145947
	-0.114299	0.110339	0.146199
	-0.113875	0.112177	0.147031
	-0.113465	0.11277	0.148015
	-0.113463	0.113493	0.148046
	-0.113418	0.113976	0.148269
	-0.11325	0.115093	0.149025
	-0.113221	0.115489	0.151002
	-0.113025	0.118231	0.15131
	-0.112989	0.11877	0.151869
	-0.112897	0.118788	0.152402
	-0.112696	0.120666	0.152536
	-0.112682	0.122238	0.152581
	-0.112527	0.122374	0.152825
	-0.112392	0.123469	0.152921
	-0.112004	0.124076	0.153001
	-0.111657	0.125103	0.153058
	-0.111527	0.127182	0.153127
	-0.11145	0.127279	0.153421
	-0.110839	0.128817	0.15436
	-0.110752	0.129728	0.156009
	-0.110654	0.130485	0.15633
	-0.110159	0.132339	0.156591
	-0.110087	0.132836	0.156753
	-0.110049	0.133036	0.156812
	-0.110009	0.133362	0.156923
	-0.109966	0.133724	0.157234
	-0.10984	0.133738	0.157498
	-0.109278	0.133785	0.157782
	-0.109096	0.134176	0.158027
	-0.108952	0.134468	0.158169
	-0.108906	0.134538	0.158327
	-0.108689	0.135424	0.159179
	-0.108375	0.135463	0.159399
	-0.107851	0.135859	0.15988
	-0.107781	0.136143	0.160829
	-0.10778	0.138309	0.161151
	-0.107439	0.138342	0.161694
	-0.107281	0.139811	0.162618
	-0.107064	0.140147	0.162731
	-0.107026	0.140546	0.162956
	-0.106793	0.141104	0.163383
	-0.106714	0.14119	0.163581
	-0.106483	0.141471	0.163942
	-0.106331	0.142501	0.165515
	-0.105995	0.142784	0.166234
	-0.10599	0.142852	0.166358
	-0.105977	0.14325	0.166565
	-0.105969	0.143284	0.167259
	-0.105871	0.143331	0.167551
	-0.105668	0.145003	0.167711
	-0.105644	0.146222	0.167847
	-0.105432	0.147642	0.168825
	-0.105221	0.150484	0.16938
	-0.103938	0.150651	0.169824
	-0.103893	0.150716	0.171074
	-0.103839	0.151894	0.171096
	-0.103827	0.153035	0.171454
	-0.103675	0.153861	0.17224
	-0.103456	0.153947	0.172468
	-0.103303	0.154771	0.172485
	-0.102911	0.155005	0.172552
	-0.102864	0.15568	0.172769
	-0.102635	0.156062	0.173346
	-0.102583	0.1568	0.173638
	-0.102549	0.157155	0.17452
	-0.102299	0.157242	0.175202
	-0.102106	0.157698	0.175298
	-0.102001	0.158941	0.176452
	-0.101942	0.159145	0.176619
	-0.101922	0.160073	0.177119
	-0.101835	0.160367	0.178146
	-0.101775	0.161904	0.178625
	-0.101497	0.162985	0.179326
	-0.101448	0.165762	0.180017
	-0.10144	0.167074	0.180982
	-0.10143	0.168222	0.181697
	-0.101305	0.168609	0.181745
	-0.100922	0.169225	0.181757
	-0.100733	0.16938	0.182032
	-0.100689	0.169827	0.182633
	-0.100331	0.169868	0.183269
	-0.10032	0.169948	0.18369
	-0.100263	0.170968	0.184349
	-0.100212	0.171032	0.184518
	-0.100081	0.171374	0.184894
	-0.099903	0.171437	0.185077
	-0.0998807	0.171702	0.185852
	-0.0997908	0.171837	0.186272
	-0.0997016	0.171976	0.186859
	-0.0994954	0.172022	0.186882
	-0.0991639	0.172901	0.188016
	-0.0991085	0.17295	0.189103
	-0.0985523	0.173646	0.190101
	-0.098526	0.175118	0.190671
	-0.0982058	0.175653	0.193017
	-0.0979951	0.176347	0.193468
	-0.0979258	0.177133	0.193477
	-0.0976164	0.177725	0.195839
	-0.0975823	0.178415	0.195854
	-0.097422	0.178656	0.196021
	-0.0972331	0.180127	0.19621
	-0.0972325	0.180217	0.196571
	-0.0971734	0.180309	0.197534
	-0.0971527	0.181293	0.197622
	-0.0969361	0.182129	0.197849
	-0.096786	0.183029	0.198326
	-0.0966143	0.183804	0.198353
	-0.0963637	0.188549	0.198503
	-0.0959201	0.189161	0.200051
	-0.0948482	0.18995	0.200756
	-0.0947464	0.191563	0.201453
	-0.0944556	0.191999	0.20208
	-0.0942119	0.193385	0.202534
	-0.0941566	0.193795	0.202703
	-0.0941298	0.194705	0.202946
	-0.0941089	0.194844	0.203164
	-0.0940966	0.195503	0.204324
	-0.0940848	0.196468	0.205414
	-0.0939267	0.197279	0.20585
	-0.0938294	0.19737	0.206863
	-0.0937664	0.197964	0.207119
	-0.0937021	0.198188	0.207215
	-0.0935081	0.198849	0.207407
	-0.0934558	0.199006	0.208136
	-0.0934037	0.200011	0.208834
	-0.0928789	0.200361	0.209937
	-0.0926468	0.200719	0.210504
	-0.0923864	0.201424	0.210622
	-0.0923735	0.201544	0.211415
	-0.0923693	0.202528	0.213447
	-0.0922402	0.202589	0.213869
	-0.0922108	0.202996	0.214428
	-0.0921793	0.20362	0.214955
	-0.0919816	0.203658	0.215125
	-0.0918465	0.204624	0.21687
	-0.0916048	0.205635	0.217321
	-0.0914944	0.206222	0.218305
	-0.0913607	0.206335	0.218327
	-0.0910698	0.206463	0.218387
	-0.0910052	0.206574	0.218868
	-0.0908623	0.206995	0.21888
	-0.0907706	0.207255	0.22001
	-0.0906844	0.207875	0.221834
	-0.0904476	0.207934	0.222961
	-0.0904308	0.20797	0.223351
	-0.0903159	0.209394	0.22365
	-0.0900832	0.209755	0.224102
	-0.0900812	0.210109	0.225467
	-0.089672	0.210686	0.225602
	-0.089376	0.210831	0.225762
	-0.0893232	0.212112	0.225846
	-0.088831	0.214295	0.225905
	-0.0886472	0.215188	0.226003
	-0.0883986	0.216591	0.226818
	-0.0883205	0.217421	0.228064
	-0.0879161	0.218001	0.228107
	-0.087755	0.218553	0.228353
	-0.0876673	0.220171	0.22941
	-0.087436	0.220519	0.230303
	-0.087418	0.22069	0.232054
	-0.0873141	0.221182	0.232641
	-0.086725	0.223336	0.234092
	-0.0866507	0.224452	0.23539
	-0.0858503	0.226796	0.235594
	-0.0858285	0.227961	0.236665
	-0.0856994	0.228574	0.236791
	-0.0850794	0.228985	0.237218
	-0.084574	0.229126	0.238342
	-0.0843396	0.229162	0.238617
	-0.0843292	0.230684	0.239092
	-0.0841985	0.23755	0.239738
	-0.0841359	0.238034	0.239947
	-0.0839932	0.238401	0.241022
	-0.0837025	0.239299	0.241888
	-0.0834915	0.240268	0.242158
	-0.0834472	0.24293	0.242576
	-0.0832422	0.244976	0.24322
	-0.0830671	0.245687	0.243554
	-0.0828981	0.247683	0.244354
	-0.0828024	0.24933	0.244451
	-0.0824824	0.249897	0.244671
	-0.0823375	0.250268	0.244787
	-0.0821795	0.251303	0.245738
	-0.0817132	0.252724	0.245776
	-0.0816149	0.252726	0.246248
	-0.0814792	0.254823	0.246497
	-0.0813945	0.25542	0.248246
	-0.0807455	0.257042	0.24986
	-0.0804902	0.25751	0.249947
	-0.0804709	0.257955	0.250258
	-0.0802506	0.258944	0.250455
	-0.0801852	0.260574	0.251171
	-0.0800755	0.26091	0.251387
	-0.0798272	0.261103	0.251475
	-0.0795251	0.261877	0.251561
	-0.0795185	0.262306	0.252668
	-0.0792918	0.263359	0.252679
	-0.0787387	0.264293	0.253532
	-0.0784647	0.264408	0.255298
	-0.0784411	0.264455	0.257424
	-0.0781751	0.264857	0.257672
	-0.0779946	0.26512	0.258136
	-0.0778116	0.265691	0.258569
	-0.0776373	0.266486	0.259563
	-0.0776038	0.266678	0.260621
	-0.0775053	0.268085	0.260638
	-0.0773163	0.268456	0.262041
	-0.0771312	0.268839	0.262354
	-0.0770398	0.273103	0.263312
	-0.0767776	0.274185	0.263439
	-0.0764188	0.275816	0.263507
	-0.076251	0.276019	0.263826
	-0.0760812	0.277578	0.264581
	-0.07563	0.278029	0.265729
	-0.0755745	0.278709	0.26603
	-0.075438	0.279791	0.26666
	-0.0753093	0.280539	0.267004
	-0.0752907	0.280597	0.267417
	-0.0752857	0.2812	0.267617
	-0.0751911	0.282727	0.267639
	-0.0751063	0.282904	0.267811
	-0.0750817	0.282934	0.26899
	-0.0750215	0.283671	0.269728
	-0.0749961	0.285491	0.271253
	-0.0746039	0.285962	0.271355
	-0.074418	0.286656	0.271669
	-0.074154	0.287841	0.271878
	-0.0740982	0.289287	0.272295
	-0.0740035	0.289374	0.272356
	-0.0738962	0.289543	0.272454
	-0.0736931	0.290446	0.272748
	-0.0736674	0.290692	0.273615
	-0.0735675	0.29115	0.273737
	-0.0735166	0.295926	0.274462
	-0.0731658	0.296421	0.274557
	-0.0730473	0.297483	0.275055
	-0.072388	0.298108	0.275595
	-0.0722719	0.29821	0.27577
	-0.0722512	0.300277	0.275941
	-0.0709556	0.303015	0.277698
	-0.0707262	0.303419	0.278473
	-0.0707169	0.303636	0.278586
	-0.0704854	0.3057	0.279189
	-0.0704085	0.305762	0.279621
	-0.0700896	0.30724	0.279775
	-0.0698456	0.309842	0.279857
	-0.0696785	0.310258	0.280187
	-0.0696265	0.310691	0.280485
	-0.0695711	0.310994	0.280748
	-0.0693492	0.311203	0.282527
	-0.0692635	0.314252	0.282544
	-0.0692312	0.315516	0.283762
	-0.0687748	0.315746	0.286391
	-0.0684616	0.316663	0.286544
	-0.0683911	0.317246	0.286767
	-0.0683881	0.317526	0.286875
	-0.068256	0.318464	0.287176
	-0.0677657	0.320599	0.289116
	-0.0674397	0.323474	0.291196
	-0.0673275	0.324132	0.29181
	-0.0672065	0.324154	0.291894
	-0.0671079	0.324435	0.29333
	-0.0666196	0.325969	0.293547
	-0.0664305	0.326326	0.293562
	-0.0663224	0.326978	0.295642
	-0.0661122	0.331091	0.295833
	-0.0657851	0.332664	0.296097
	-0.0657806	0.332914	0.297843
	-0.0654211	0.332944	0.298287
	-0.0653682	0.333669	0.298347
	-0.0651007	0.334033	0.298936
	-0.0650893	0.33628	0.299042
	-0.0648533	0.336307	0.301104
	-0.0648514	0.337671	0.301169
	-0.0646725	0.337809	0.302254
	-0.0646081	0.337886	0.302471
	-0.0643399	0.341971	0.302543
	-0.0638305	0.341979	0.303144
	-0.0630704	0.344806	0.303333
	-0.0630539	0.345108	0.304073
	-0.0628566	0.34578	0.304079
	-0.0623138	0.346811	0.304729
	-0.0619617	0.348558	0.304988
	-0.0618409	0.349032	0.305432
	-0.0617807	0.353975	0.308657
	-0.0617695	0.356331	0.30965
	-0.061462	0.356396	0.310235
	-0.0613331	0.357819	0.311447
	-0.0613174	0.360239	0.311822
	-0.0610769	0.362926	0.311918
	-0.060454	0.364467	0.312572
	-0.0601426	0.369016	0.312909
	-0.0599929	0.369102	0.313836
	-0.0598331	0.371843	0.314153
	-0.0596007	0.3747	0.314482
	-0.0590543	0.375915	0.316348
	-0.0589125	0.377304	0.31656
	-0.0587718	0.379474	0.318237
	-0.0587426	0.380989	0.319519
	-0.0586794	0.381027	0.319998
	-0.058494	0.381044	0.320423
	-0.0583274	0.384279	0.32103
	-0.0582582	0.384982	0.322215
	-0.0580958	0.38571	0.322905
	-0.057926	0.386113	0.322954
	-0.0575384	0.386192	0.323134
	-0.0574653	0.386639	0.325121
	-0.0573525	0.391495	0.326587
	-0.0573227	0.392003	0.327654
	-0.0573172	0.392827	0.328068
	-0.0572834	0.397874	0.329287
	-0.0572338	0.398267	0.329487
	-0.0570086	0.400035	0.330344
	-0.0564613	0.403978	0.332491
	-0.0562334	0.408863	0.333702
	-0.0560464	0.409808	0.334172
	-0.05599	0.410149	0.336116
	-0.0559625	0.410618	0.336458
	-0.0558923	0.414505	0.338528
	-0.0557309	0.414612	0.338696
	-0.0555919	0.416845	0.340532
	-0.0555703	0.417036	0.341711
	-0.0555306	0.418748	0.34222
	-0.0552555	0.426556	0.343023
	-0.0549147	0.428515	0.343866
	-0.0549027	0.429327	0.344442
	-0.0545725	0.429329	0.344554
	-0.0544955	0.431769	0.346478
	-0.0543745	0.432363	0.348177
	-0.0543364	0.433484	0.350237
	-0.0542003	0.433976	0.351315
	-0.0541367	0.434826	0.351649
	-0.0539905	0.434943	0.351679
	-0.0537967	0.436589	0.353976
	-0.0536434	0.439953	0.354361
	-0.0534663	0.439987	0.354943
	-0.0533319	0.443039	0.355148
	-0.0531702	0.445741	0.355843
	-0.0529925	0.448524	0.356548
	-0.0528336	0.449084	0.357969
	-0.0523964	0.449095	0.358609
	-0.0523654	0.44954	0.360687
	-0.0523342	0.451348	0.3618
	-0.0520713	0.452027	0.363266
	-0.0516959	0.456921	0.370183
	-0.05168	0.45706	0.370187
	-0.0516359	0.457349	0.370866
	-0.0515718	0.457556	0.372876
	-0.0514484	0.457909	0.374277
	-0.051437	0.461104	0.374469
	-0.051374	0.461781	0.375339
	-0.0513156	0.464678	0.375785
	-0.0510418	0.468796	0.376196
	-0.0508023	0.470003	0.380049
	-0.0505863	0.474215	0.380334
	-0.050483	0.47491	0.38117
	-0.0504267	0.475254	0.382357
	-0.0503392	0.479298	0.382892
	-0.0500847	0.479529	0.383145
	-0.0500437	0.480231	0.384419
	-0.0500331	0.481397	0.384467
	-0.0499249	0.485449	0.384932
	-0.0498466	0.485967	0.385661
	-0.0498353	0.485993	0.386019
	-0.0497225	0.487049	0.386385
	-0.049705	0.492952	0.386394
	-0.0494939	0.497389	0.388133
	-0.049026	0.497452	0.388901
	-0.0488698	0.498204	0.390972
	-0.0488479	0.504089	0.391799
	-0.0486195	0.505487	0.391882
	-0.0479611	0.510532	0.392831
	-0.0478406	0.513073	0.393986
	-0.0478154	0.515141	0.395614
	-0.0474015	0.518304	0.397563
	-0.0473746	0.518453	0.397626
	-0.0473168	0.52415	0.399468
	-0.0472785	0.52728	0.403108
	-0.0471146	0.527487	0.406153
	-0.04688	0.532574	0.407941
	-0.0467285	0.543255	0.41009
	-0.0464666	0.544233	0.410291
	-0.0461149	0.553718	0.411682
	-0.0460852	0.558921	0.411805
	-0.0460662	0.568318	0.413357
	-0.0455649	0.569769	0.420609
	-0.0451973	0.571328	0.429099
	-0.0450739	0.573306	0.429681
	-0.0450131	0.574954	0.4306
	-0.0448999	0.575472	0.431424
	-0.0447159	0.576202	0.432224
	-0.0445375	0.57909	0.433679
	-0.0444441	0.581126	0.435088
	-0.0443948	0.58236	0.43569
	-0.0439953	0.584807	0.436703
	-0.0437212	0.587549	0.436895
	-0.0434438	0.589947	0.437076
	-0.0428115	0.591237	0.437128
	-0.0424076	0.591878	0.437139
	-0.0423918	0.596062	0.440309
	-0.0418087	0.596263	0.441574
	-0.0415176	0.603534	0.443822
	-0.0413345	0.603933	0.444464
	-0.0410529	0.614253	0.4473
	-0.0410478	0.616522	0.447377
	-0.0407655	0.622043	0.449643
	-0.040309	0.631107	0.449721
	-0.0402272	0.638107	0.454355
	-0.0400448	0.639195	0.456397
	-0.0400427	0.641411	0.457485
	-0.0399139	0.658077	0.461445
	-0.03987	0.666158	0.46412
	-0.0397981	0.667471	0.465132
	-0.0394164	0.66791	0.466048
	-0.039188	0.675163	0.468423
	-0.038874	0.683927	0.469202
	-0.0388293	0.687118	0.471312
	-0.038743	0.704621	0.473511
	-0.0385642	0.704927	0.474793
	-0.0383001	0.718276	0.476446
	-0.0382962	0.725631	0.476491
	-0.0380278	0.72874	0.476571
	-0.0379411	0.748196	0.477463
	-0.0379189	0.749896	0.478453
	-0.0379143	0.784924	0.482065
	-0.0378238	0.78574	0.483914
	-0.0376221	0.796404	0.484499
	-0.0375992	0.79836	0.487786
	-0.0375627	0.801952	0.489346
	-0.0374337	0.803651	0.489601
	-0.0368861	0.815824	0.489812
	-0.0368059	0.821514	0.491607
	-0.0367986	0.826887	0.491991
	-0.0366395	0.829959	0.492749
	-0.0365721	0.833844	0.493797
	-0.0364306	0.83692	0.493822
	-0.0361475	0.837852	0.494007
	-0.0359505	0.839722	0.494583
	-0.0356628	0.865244	0.494979
	-0.0356138	0.882133	0.495525
	-0.0355429	0.886186	0.497796
	-0.0354396	0.898267	0.498173
	-0.0352105	0.905984	0.498852
	-0.0351916	0.925964	0.501536
	-0.0350059	0.933698	0.504478
	-0.0348015	0.943289	0.5054
	-0.0346351	0.955365	0.505902
	-0.0345878	0.975304	0.509785
	-0.0345089	0.986043	0.510008
	-0.0342585	0.986671	0.512005
	-0.0341775	0.989873	0.512557
	-0.0341365	0.999279	0.515104
	-0.0340638	1.00002	0.515337
	-0.0340296	1.0138	0.52175
	-0.0335388	1.05107	0.525686
	-0.0330658	1.05969	0.530236
	-0.0327947	1.06468	0.531096
	-0.0326033	1.07317	0.532904
	-0.0325536	1.07493	0.534924
	-0.0324992	1.07912	0.538473
	-0.0323287	1.08268	0.546598
	-0.0322107	1.20326	0.547319
	-0.0321589	1.37866	0.548057
	-0.0319996	1.50984	0.548714
	-0.031878	1.5263	0.554523
	-0.0317674	1.61681	0.555559
	-0.0317516	1.64401	0.564637
	-0.0314265	1.68242	0.568955
	-0.0312968	1.80411	0.570758
	-0.0311438	1.81608	0.574624
	-0.0311223	1.86188	0.577167
	-0.0309555	2.01676	0.581098
	-0.0307429	2.03545	0.581413
	-0.0304835	2.35129	0.583162
	-0.0302868	2.8608	0.584897
	-0.0300979		0.585187
	-0.029674		0.585674
	-0.0296662		0.586611
	-0.0289837		0.589293
	-0.0289621		0.589451
	-0.0286977		0.592225
	-0.0286683		0.594911
	-0.0286204		0.600234
	-0.0284464		0.600534
	-0.0283123		0.605841
	-0.028237		0.609672
	-0.0280379		0.613128
	-0.0280327		0.617505
	-0.0280245		0.624781
	-0.027985		0.631777
	-0.0278111		0.632694
	-0.0275745		0.639724
	-0.0274409		0.64719
	-0.0269329		0.647475
	-0.0268815		0.649062
	-0.0265959		0.649463
	-0.0265605		0.652886
	-0.026416		0.658287
	-0.0264109		0.659349
	-0.0258399		0.659616
	-0.0256939		0.661194
	-0.0255245		0.664507
	-0.0253688		0.665668
	-0.0252852		0.666433
	-0.0251879		0.670894
	-0.0251435		0.67289
	-0.0247733		0.676248
	-0.0246754		0.677656
	-0.0246131		0.680879
	-0.024613		0.681602
	-0.024575		0.682005
	-0.0245014		0.683669
	-0.0242325		0.686047
	-0.0240737		0.68873
	-0.0236807		0.690136
	-0.0235475		0.690927
	-0.0235385		0.705482
	-0.0235374		0.707406
	-0.0235285		0.707787
	-0.023431		0.713481
	-0.0234242		0.714539
	-0.0232948		0.715917
	-0.023247		0.71835
	-0.0231456		0.719612
	-0.0231162		0.725442
	-0.0227632		0.739987
	-0.0227631		0.740999
	-0.0227327		0.741647
	-0.022638		0.746374
	-0.0226209		0.74753
	-0.0223536		0.750126
	-0.0221261		0.756595
	-0.0218723		0.768723
	-0.0217097		0.769108
	-0.0216238		0.770673
	-0.0216122		0.776475
	-0.0214823		0.784719
	-0.0213171		0.797154
	-0.020943		0.803618
	-0.0209165		0.819074
	-0.0206386		0.822534
	-0.0205807		0.82712
	-0.0203748		0.828085
	-0.0199441		0.829204
	-0.019838		0.83056
	-0.0196233		0.831393
	-0.0191169		0.838575
	-0.0190575		0.839076
	-0.0186492		0.850698
	-0.0183939		0.852371
	-0.0181979		0.854925
	-0.0180909		0.859934
	-0.017967		0.863091
	-0.0177454		0.867884
	-0.0177198		0.868739
	-0.0177143		0.870038
	-0.017681		0.878711
	-0.0174608		0.878857
	-0.0172999		0.883393
	-0.0168767		0.892994
	-0.0168108		0.893374
	-0.0166569		0.909332
	-0.0163893		0.912312
	-0.0160012		0.918886
	-0.0159292		0.931573
	-0.0159122		0.933784
	-0.0154438		0.936226
	-0.0152897		0.942574
	-0.0151839		0.961696
	-0.015089		0.976336
	-0.0148597		0.983644
	-0.0147367		1.00051
	-0.0147016		1.00786
	-0.0144667		1.00965
	-0.0143546		1.02035
	-0.0141156		1.02822
	-0.013827		1.05303
	-0.0137533		1.06858
	-0.013602		1.07053
	-0.0135556		1.07742
	-0.0134948		1.07872
	-0.0131747		1.09936
	-0.0131033		1.11713
	-0.0130263		1.12223
	-0.0127808		1.12832
	-0.0127174		1.13037
	-0.0121849		1.15165
	-0.0116241		1.16238
	-0.0115698		1.17663
	-0.011544		1.18216
	-0.0114118		1.18426
	-0.0110481		1.20244
	-0.0110274		1.22431
	-0.0108982		1.23911
	-0.0104927		1.25024
	-0.0103414		1.25881
	-0.0102002		1.27764
	-0.0100919		1.30836
	-0.0100722		1.31604
	-0.00999005		1.34169
	-0.00998989		1.42142
	-0.00957435		1.43134
	-0.00952634		1.47408
	-0.00936198		1.48901
	-0.00929895		1.51308
	-0.00925573		1.54768
	-0.00898968		1.57503
	-0.00879394		1.58397
	-0.00874597		1.59109
	-0.00809831		1.69471
	-0.00780473		1.7832
	-0.00760197		1.82026
	-0.00740967		1.82772
	-0.00712955		1.83401
	-0.00703913		1.88479
	-0.00660358		1.88928
	-0.00658038		1.915
	-0.00657553		2.06706
	-0.00636869		2.07093
	-0.00629113		2.07908
	-0.00615953		2.11734
	-0.00614227		2.13312
	-0.00609392		2.14304
	-0.00605359		2.27413
	-0.00571521		2.29694
	-0.0055943		2.32994
	-0.00556931		2.33687
	-0.00551449		2.35136
	-0.00532498		2.39855
	-0.00528657		2.56549
	-0.00507138		2.59631
	-0.00452336		2.6822
	-0.00451807		2.68534
	-0.004358		2.77067
	-0.00397312		2.98753
	-0.00339166		3.49188
	-0.00337232		3.52166
	-0.00329461		3.54075
	-0.00255585		7.03269
	-0.00247529		8.29345
	-0.0024438		8.71874
	-0.00239669		9.9808
	-0.00238143		10.5235
	-0.00233928		10.8858
	-0.00232577		11.0263
	-0.00222204		11.76
	-0.00217779		12.2013
	-0.00217451		#NUM!
	-0.00210278		#NUM!
	-0.00207788		#NUM!
	-0.0020242		#NUM!
	-0.00188912		#NUM!
	-0.00186495		#NUM!
	-0.00168421		#NUM!
	-0.00167885		#NUM!
	-0.00153415
	-0.00144191
	-0.00139371
	-0.00135941
	-0.00113802
	-0.000602903
	-0.000510467
	-0.00043507
	-0.000309509
	-0.000285125
	-0.000197149
	-0.000115391
	-7.38673e-05
	0.000407246
	0.000531813
	0.000699375
	0.000773786
	0.00101386
	0.00135353
	0.00139672
	0.00171393
	0.00177095
	0.00191505
	0.00207424
	0.00228074
	0.00265011
	0.00276955
	0.00296098
	0.00296611
	0.00324054
	0.00329071
	0.00350475
	0.00391741
	0.00419122
	0.00454553
	0.00457784
	0.00493975
	0.0050543
	0.00510561
	0.00522473
	0.00528607
	0.00545932
	0.00547268
	0.00555361
	0.00563327
	0.00584169
	0.00616522
	0.00624234
	0.00633026
	0.0065613
	0.00671374
	0.00684486
	0.00685403
	0.00716879
	0.00726506
	0.00735491
	0.00750187
	0.00776063
	0.00779987
	0.00808955
	0.00827043
	0.00885407
	0.00909903
	0.00927311
	0.00932973
	0.00956848
	0.0101315
	0.0102583
	0.0102676
	0.0103443
	0.0104785
	0.0106408
	0.0112473
	0.0114415
	0.0115311
	0.011841
	0.0122154
	0.0122519
	0.012314
	0.0127091
	0.0127181
	0.0127648
	0.012851
	0.0129315
	0.0131885
	0.0135988
	0.0137688
	0.0139732
	0.013996
	0.0143166
	0.0143424
	0.0143714
	0.0147727
	0.0149363
	0.0150093
	0.015049
	0.0151931
	0.0152959
	0.0155395
	0.0156328
	0.0156703
	0.0163316
	0.0163545
	0.016503
	0.0167304
	0.0175661
	0.0175931
	0.017695
	0.0177129
	0.0177774
	0.0179009
	0.0179113
	0.0182513
	0.0184458
	0.018665
	0.0187231
	0.0187283
	0.018794
	0.0191379
	0.0192119
	0.019468
	0.0195032
	0.0196041
	0.0198693
	0.0199871
	0.0203691
	0.0205136
	0.0205846
	0.0206817
	0.0208179
	0.0211687
	0.0213411
	0.0216557
	0.0216577
	0.0219885
	0.0220512
	0.0224677
	0.022607
	0.0227706
	0.022795
	0.0229457
	0.0230312
	0.023144
	0.0235888
	0.023877
	0.0241036
	0.0241203
	0.0245415
	0.024567
	0.0246147
	0.0248133
	0.0248981
	0.024989
	0.0252683
	0.0253541
	0.0253868
	0.0255262
	0.0257004
	0.0257817
	0.0258379
	0.0258406
	0.0259623
	0.0264788
	0.0265932
	0.0266571
	0.0266741
	0.0268273
	0.0269331
	0.0269487
	0.0269886
	0.027093
	0.0271449
	0.0276504
	0.0279586
	0.0281742
	0.0283774
	0.0283849
	0.0284874
	0.0284886
	0.0286306
	0.0286957
	0.0292982
	0.0294127
	0.0298901
	0.029956
	0.0299621
	0.030271
	0.0303847
	0.0305279
	0.0305646
	0.0310848
	0.0310958
	0.0313235
	0.0313579
	0.0313849
	0.0314137
	0.0318707
	0.0319358
	0.0323639
	0.0324221
	0.0329207
	0.033011
	0.0335045
	0.0335863
	0.0338608
	0.0339508
	0.0341741
	0.0342049
	0.0346116
	0.0346836
	0.0347283
	0.0348114
	0.0349165
	0.0351325
	0.0358014
	0.0358056
	0.0358742
	0.0358763
	0.0361396
	0.0365825
	0.036698
[truncated: 1,679 more rows]

## Sheet: Nuclear
	Nontargets	YTHDC1 RIP	YTHDC1 CLIP
log2(siYTHDC1/siControl)	-1.95079	-1.77351	-3.14539
	-1.88967	-1.77223	-2.70358
	-1.81701	-1.65088	-2.55747
	-1.64337	-1.5457	-2.50284
	-1.64097	-1.45764	-2.21796
	-1.57588	-1.3697	-2.20532
	-1.51915	-1.3413	-2.14028
	-1.47881	-1.2661	-2.05206
	-1.46308	-1.26534	-2.03513
	-1.39935	-1.23592	-2.02425
	-1.39207	-1.19458	-2.00184
	-1.34968	-1.10398	-1.97049
	-1.34563	-1.09232	-1.92674
	-1.33868	-1.06122	-1.88024
	-1.2995	-1.05869	-1.77977
	-1.29411	-0.993688	-1.76829
	-1.27964	-0.989799	-1.72547
	-1.23474	-0.954759	-1.72545
	-1.21358	-0.950311	-1.71479
	-1.17675	-0.924743	-1.63672
	-1.16812	-0.920493	-1.60199
	-1.15846	-0.906457	-1.55916
	-1.13166	-0.853968	-1.55861
	-1.12934	-0.850829	-1.52803
	-1.10648	-0.850309	-1.42308
	-1.09609	-0.845525	-1.41818
	-1.06901	-0.829873	-1.36314
	-1.0486	-0.826659	-1.3468
	-1.04707	-0.82459	-1.34326
	-1.04119	-0.820041	-1.33797
	-1.02537	-0.795627	-1.32763
	-1.01525	-0.786789	-1.32763
	-1.00348	-0.759744	-1.29413
	-0.977365	-0.754354	-1.29043
	-0.977161	-0.752233	-1.28661
	-0.976402	-0.738521	-1.28372
	-0.973332	-0.713327	-1.28062
	-0.9726	-0.711327	-1.26722
	-0.959465	-0.689499	-1.24228
	-0.935468	-0.677615	-1.23504
	-0.93294	-0.675672	-1.23372
	-0.908266	-0.673241	-1.23112
	-0.885895	-0.664109	-1.20869
	-0.878041	-0.658508	-1.20527
	-0.871203	-0.657397	-1.20081
	-0.867013	-0.654603	-1.19187
	-0.865903	-0.650884	-1.18995
	-0.864745	-0.650068	-1.18225
	-0.857	-0.647634	-1.16778
	-0.849072	-0.643536	-1.15841
	-0.848852	-0.642553	-1.15133
	-0.846265	-0.639069	-1.15028
	-0.843854	-0.621523	-1.14849
	-0.840623	-0.616473	-1.13942
	-0.825521	-0.613595	-1.13307
	-0.82533	-0.60547	-1.13193
	-0.824649	-0.602564	-1.13186
	-0.822735	-0.60023	-1.11419
	-0.821615	-0.59754	-1.11377
	-0.819915	-0.596117	-1.10534
	-0.814673	-0.59452	-1.10068
	-0.808862	-0.593935	-1.08401
	-0.797525	-0.583794	-1.07694
	-0.792058	-0.581918	-1.07375
	-0.786365	-0.572857	-1.06808
	-0.786193	-0.569207	-1.05878
	-0.784666	-0.565962	-1.05029
	-0.782675	-0.565116	-1.04751
	-0.781939	-0.557361	-1.04469
	-0.764261	-0.556758	-1.03523
	-0.76263	-0.554359	-1.02604
	-0.762488	-0.553436	-1.02404
	-0.762415	-0.552531	-1.02314
	-0.762264	-0.552213	-1.01286
	-0.760746	-0.550659	-1.00837
	-0.758898	-0.550618	-1.0042
	-0.75283	-0.549064	-1.00389
	-0.75275	-0.547922	-0.994941
	-0.750544	-0.547452	-0.988927
	-0.749636	-0.546004	-0.986869
	-0.746588	-0.543238	-0.982593
	-0.746394	-0.541018	-0.97207
	-0.741704	-0.535848	-0.96435
	-0.741085	-0.533116	-0.962107
	-0.73935	-0.530641	-0.958527
	-0.738966	-0.527441	-0.94734
	-0.737341	-0.525884	-0.947178
	-0.737234	-0.520538	-0.946266
	-0.736298	-0.518507	-0.942368
	-0.735918	-0.515146	-0.941153
	-0.735074	-0.514982	-0.937707
	-0.733731	-0.510221	-0.929988
	-0.733525	-0.505093	-0.927566
	-0.732111	-0.504475	-0.92509
	-0.730257	-0.499801	-0.919871
	-0.726712	-0.499106	-0.911923
	-0.726086	-0.496348	-0.911406
	-0.722561	-0.49479	-0.910641
	-0.722331	-0.49467	-0.910312
	-0.722078	-0.489953	-0.909638
	-0.720917	-0.487878	-0.907419
	-0.720592	-0.486897	-0.907002
	-0.719036	-0.481363	-0.904682
	-0.716512	-0.475103	-0.900166
	-0.71636	-0.475031	-0.89428
	-0.712226	-0.475027	-0.892873
	-0.711131	-0.472748	-0.892674
	-0.707709	-0.470676	-0.885796
	-0.707511	-0.467796	-0.883616
	-0.703594	-0.465487	-0.879922
	-0.70261	-0.46502	-0.875969
	-0.699916	-0.464834	-0.873389
	-0.68923	-0.462922	-0.873112
	-0.687764	-0.456177	-0.86944
	-0.686732	-0.455705	-0.858146
	-0.685222	-0.450468	-0.857454
	-0.684954	-0.450092	-0.857197
	-0.680018	-0.448858	-0.850708
	-0.672305	-0.448716	-0.848647
	-0.671758	-0.447395	-0.835874
	-0.670726	-0.446866	-0.833633
	-0.670499	-0.44542	-0.830551
	-0.668477	-0.445035	-0.826936
	-0.667554	-0.444962	-0.82612
	-0.666542	-0.443643	-0.825295
	-0.665067	-0.442155	-0.820419
	-0.66174	-0.440649	-0.815324
	-0.660974	-0.439422	-0.8144
	-0.660483	-0.439112	-0.813779
	-0.659222	-0.437378	-0.809747
	-0.658849	-0.437112	-0.80626
	-0.655938	-0.437065	-0.806258
	-0.65534	-0.436531	-0.796065
	-0.655216	-0.432336	-0.795543
	-0.654607	-0.42695	-0.794981
	-0.651086	-0.425766	-0.792737
	-0.650993	-0.42566	-0.792701
	-0.649245	-0.422076	-0.788856
	-0.648395	-0.421451	-0.788727
	-0.645156	-0.420141	-0.787805
	-0.644847	-0.417882	-0.787419
	-0.644626	-0.417222	-0.784499
	-0.643645	-0.416	-0.782033
	-0.636311	-0.415839	-0.773284
	-0.636199	-0.41441	-0.767159
	-0.635447	-0.414137	-0.760859
	-0.634953	-0.410905	-0.756285
	-0.63446	-0.408368	-0.753933
	-0.633125	-0.408249	-0.752108
	-0.632672	-0.406872	-0.751119
	-0.629149	-0.405844	-0.751009
	-0.628928	-0.403797	-0.747481
	-0.626383	-0.399236	-0.747319
	-0.626334	-0.395442	-0.746271
	-0.625839	-0.395114	-0.744833
	-0.622626	-0.39343	-0.739602
	-0.622546	-0.392046	-0.738731
	-0.619035	-0.389872	-0.734369
	-0.618921	-0.389253	-0.726701
	-0.617643	-0.388371	-0.724597
	-0.61754	-0.386158	-0.721416
	-0.617448	-0.386109	-0.71962
	-0.61232	-0.382331	-0.717081
	-0.612093	-0.381285	-0.715739
	-0.610781	-0.381021	-0.713072
	-0.609624	-0.380612	-0.712728
	-0.609623	-0.377646	-0.710068
	-0.608827	-0.375067	-0.708831
	-0.605943	-0.375043	-0.696239
	-0.605439	-0.371798	-0.696142
	-0.604995	-0.370643	-0.690826
	-0.604522	-0.368995	-0.687629
	-0.604279	-0.368025	-0.687279
	-0.604153	-0.367921	-0.681951
	-0.603817	-0.366027	-0.681541
	-0.602471	-0.365809	-0.681026
	-0.59851	-0.364474	-0.678738
	-0.595632	-0.363871	-0.675285
	-0.592713	-0.362859	-0.672393
	-0.591333	-0.362757	-0.671984
	-0.591193	-0.361973	-0.670018
	-0.591081	-0.359167	-0.668436
	-0.590436	-0.35858	-0.665259
	-0.58988	-0.355348	-0.665178
	-0.588336	-0.354141	-0.663247
	-0.587872	-0.351555	-0.661422
	-0.584816	-0.351491	-0.660902
	-0.584713	-0.351364	-0.659397
	-0.58411	-0.35044	-0.655164
	-0.583719	-0.350125	-0.652971
	-0.583184	-0.349913	-0.651235
	-0.58268	-0.348899	-0.648991
	-0.582111	-0.347033	-0.648449
	-0.581392	-0.346195	-0.647986
	-0.577437	-0.345736	-0.647773
	-0.577107	-0.345247	-0.645569
	-0.576598	-0.345234	-0.641744
	-0.574764	-0.344784	-0.641686
	-0.572604	-0.343639	-0.638391
	-0.572009	-0.342977	-0.636518
	-0.571681	-0.342937	-0.630095
	-0.56717	-0.342118	-0.629848
	-0.565058	-0.339993	-0.627642
	-0.56436	-0.337348	-0.626428
	-0.563999	-0.335863	-0.624313
	-0.563305	-0.335051	-0.624057
	-0.560387	-0.33087	-0.62396
	-0.555997	-0.330544	-0.623893
	-0.555221	-0.328206	-0.623229
	-0.554834	-0.3279	-0.622388
	-0.554415	-0.327591	-0.621744
	-0.55373	-0.325023	-0.621237
	-0.553397	-0.324963	-0.617386
	-0.552393	-0.324032	-0.614013
	-0.551739	-0.322595	-0.608389
	-0.549942	-0.322503	-0.60499
	-0.549833	-0.321505	-0.604729
	-0.549468	-0.321278	-0.603129
	-0.549391	-0.31648	-0.6026
	-0.548812	-0.315582	-0.602479
	-0.548812	-0.315458	-0.602246
	-0.548713	-0.313293	-0.601143
	-0.548596	-0.312807	-0.600839
	-0.546184	-0.312369	-0.597871
	-0.545498	-0.311471	-0.593629
	-0.545281	-0.311385	-0.589322
	-0.545248	-0.311021	-0.588275
	-0.545084	-0.309681	-0.58761
	-0.54501	-0.308078	-0.58479
	-0.544874	-0.307716	-0.583467
	-0.543229	-0.305373	-0.582464
	-0.542857	-0.305185	-0.582129
	-0.542251	-0.30482	-0.58056
	-0.541713	-0.304344	-0.579127
	-0.540521	-0.30403	-0.578715
	-0.538615	-0.303682	-0.569221
	-0.538113	-0.303643	-0.568849
	-0.537862	-0.303417	-0.567227
	-0.537545	-0.302511	-0.566438
	-0.537248	-0.300696	-0.562882
	-0.536526	-0.299111	-0.562256
	-0.53646	-0.298626	-0.561408
	-0.536366	-0.297989	-0.557793
	-0.535474	-0.297958	-0.556791
	-0.535443	-0.297173	-0.555024
	-0.534774	-0.297163	-0.5542
	-0.534647	-0.294171	-0.553764
	-0.534238	-0.293363	-0.551647
	-0.533749	-0.292746	-0.547241
	-0.532441	-0.292445	-0.546347
	-0.532089	-0.29165	-0.545454
	-0.531737	-0.291376	-0.544332
	-0.531142	-0.290634	-0.54378
	-0.531105	-0.290133	-0.542138
	-0.531032	-0.290126	-0.540796
	-0.531026	-0.289387	-0.540143
	-0.530727	-0.288561	-0.539033
	-0.529372	-0.287825	-0.534634
	-0.528746	-0.287513	-0.534358
	-0.52599	-0.286554	-0.533782
	-0.525413	-0.285446	-0.532391
	-0.525364	-0.284226	-0.530883
	-0.52536	-0.282882	-0.529937
	-0.525111	-0.28126	-0.527847
	-0.524375	-0.280923	-0.525661
	-0.522465	-0.278409	-0.523846
	-0.522405	-0.278245	-0.520228
	-0.51905	-0.277383	-0.5197
	-0.519035	-0.276691	-0.519612
	-0.518352	-0.276499	-0.518262
	-0.517995	-0.276422	-0.517812
	-0.51736	-0.275641	-0.515482
	-0.516117	-0.275597	-0.515033
	-0.515808	-0.27398	-0.514798
	-0.515238	-0.272947	-0.512206
	-0.514562	-0.271938	-0.511848
	-0.513668	-0.269226	-0.510153
	-0.513639	-0.268616	-0.508488
	-0.513482	-0.267459	-0.506025
	-0.513047	-0.266362	-0.505607
	-0.510305	-0.266168	-0.505519
	-0.509233	-0.264315	-0.505388
	-0.50735	-0.263101	-0.503155
	-0.507133	-0.262738	-0.50261
	-0.507127	-0.261633	-0.502072
	-0.506236	-0.26066	-0.501106
	-0.506107	-0.260568	-0.500842
	-0.505887	-0.260483	-0.500242
	-0.504848	-0.259919	-0.496908
	-0.504072	-0.259837	-0.494147
	-0.503811	-0.259793	-0.494116
	-0.502016	-0.258913	-0.494097
	-0.501402	-0.256736	-0.491872
	-0.500353	-0.255796	-0.49143
	-0.498243	-0.25434	-0.488173
	-0.497411	-0.253287	-0.487669
	-0.497071	-0.2519	-0.486033
	-0.496908	-0.251765	-0.485465
	-0.49665	-0.249213	-0.485238
	-0.496411	-0.247949	-0.484108
	-0.49617	-0.247622	-0.481451
	-0.495215	-0.247139	-0.480491
	-0.495059	-0.246507	-0.479318
	-0.494813	-0.246365	-0.477564
	-0.49443	-0.246039	-0.476127
	-0.493092	-0.24591	-0.475506
	-0.492318	-0.24584	-0.47089
	-0.492084	-0.245829	-0.470796
	-0.491962	-0.245344	-0.470252
	-0.489821	-0.245092	-0.469679
	-0.489513	-0.244086	-0.467155
	-0.488947	-0.243459	-0.467069
	-0.486734	-0.240622	-0.465321
	-0.485984	-0.240511	-0.460222
	-0.484776	-0.239466	-0.453614
	-0.484775	-0.239316	-0.45211
	-0.484441	-0.238866	-0.449275
	-0.484234	-0.237467	-0.447923
	-0.483477	-0.23622	-0.447915
	-0.481941	-0.236001	-0.44721
	-0.481517	-0.234798	-0.446269
	-0.480539	-0.234496	-0.446047
	-0.480336	-0.234377	-0.445865
	-0.480123	-0.233698	-0.444777
	-0.479604	-0.232438	-0.441011
	-0.479479	-0.231594	-0.439657
	-0.47849	-0.231399	-0.439224
	-0.478121	-0.230926	-0.437806
	-0.477987	-0.230694	-0.437764
	-0.477731	-0.230468	-0.437643
	-0.477714	-0.229884	-0.437584
	-0.477561	-0.229329	-0.436902
	-0.476799	-0.229082	-0.436671
	-0.476763	-0.228478	-0.436658
	-0.476576	-0.227933	-0.436545
	-0.476558	-0.227451	-0.431886
	-0.474786	-0.226274	-0.430155
	-0.473979	-0.224438	-0.429966
	-0.473409	-0.223485	-0.427671
	-0.473376	-0.223428	-0.426937
	-0.472015	-0.223298	-0.426493
	-0.471268	-0.22288	-0.42565
	-0.470289	-0.22286	-0.423467
	-0.469232	-0.222614	-0.423418
	-0.468809	-0.222371	-0.423224
	-0.468679	-0.22131	-0.42195
	-0.468369	-0.220558	-0.418186
	-0.468259	-0.220247	-0.416777
	-0.468066	-0.219502	-0.415908
	-0.467906	-0.219404	-0.415607
	-0.467636	-0.219088	-0.414939
	-0.466521	-0.217229	-0.414076
	-0.466319	-0.216853	-0.413198
	-0.465867	-0.215005	-0.412987
	-0.465515	-0.214512	-0.412389
	-0.465487	-0.211452	-0.408235
	-0.464438	-0.211267	-0.406237
	-0.463898	-0.210482	-0.405591
	-0.463112	-0.210271	-0.404686
	-0.462774	-0.210112	-0.403181
	-0.462323	-0.209577	-0.402694
	-0.461995	-0.209311	-0.399364
	-0.461297	-0.207042	-0.39855
	-0.460923	-0.206793	-0.395637
	-0.460658	-0.205999	-0.394633
	-0.460634	-0.205376	-0.392844
	-0.460371	-0.205133	-0.392824
	-0.460134	-0.205084	-0.392538
	-0.460082	-0.204984	-0.391184
	-0.460061	-0.204192	-0.390368
	-0.459778	-0.201829	-0.389827
	-0.457759	-0.200499	-0.389653
	-0.456912	-0.200263	-0.388712
	-0.456233	-0.20015	-0.388041
	-0.455743	-0.200056	-0.387913
	-0.455518	-0.196168	-0.383798
	-0.4544	-0.195197	-0.381649
	-0.45392	-0.194926	-0.381193
	-0.452923	-0.194058	-0.380739
	-0.45255	-0.194058	-0.378318
	-0.451377	-0.193315	-0.377911
	-0.450711	-0.193111	-0.377735
	-0.450338	-0.192773	-0.375983
	-0.449538	-0.191607	-0.375375
	-0.449304	-0.191385	-0.375194
	-0.449277	-0.190475	-0.37362
	-0.449064	-0.189693	-0.373474
	-0.448995	-0.18926	-0.373327
	-0.448675	-0.189226	-0.371857
	-0.447737	-0.188331	-0.37098
	-0.446742	-0.187875	-0.370823
	-0.446576	-0.187218	-0.370072
	-0.445937	-0.184026	-0.369469
	-0.445394	-0.183937	-0.369448
	-0.444316	-0.18388	-0.36807
	-0.444038	-0.182508	-0.367599
	-0.443523	-0.182279	-0.366504
	-0.442624	-0.181961	-0.365741
	-0.441661	-0.180779	-0.365575
	-0.441579	-0.179898	-0.364787
	-0.441284	-0.179815	-0.364276
	-0.439905	-0.179428	-0.363261
	-0.439431	-0.179283	-0.362686
	-0.438445	-0.179226	-0.361025
	-0.437948	-0.177996	-0.358635
	-0.437478	-0.177543	-0.357678
	-0.435588	-0.176939	-0.357441
	-0.435483	-0.175875	-0.356414
	-0.435152	-0.173926	-0.3563
	-0.434816	-0.172814	-0.354585
	-0.433959	-0.172558	-0.354098
	-0.43218	-0.171864	-0.353491
	-0.43212	-0.171619	-0.352663
	-0.431353	-0.170546	-0.352048
	-0.430153	-0.170074	-0.349549
	-0.430017	-0.169378	-0.349511
	-0.43001	-0.169303	-0.349178
	-0.429833	-0.168982	-0.348222
	-0.428854	-0.168686	-0.342555
	-0.428586	-0.168336	-0.342429
	-0.427859	-0.168222	-0.341967
	-0.427547	-0.165683	-0.341668
	-0.427312	-0.165586	-0.341509
	-0.427076	-0.165256	-0.341323
	-0.426388	-0.165196	-0.34098
	-0.425839	-0.162201	-0.340661
	-0.425236	-0.160983	-0.335719
	-0.424944	-0.160761	-0.33338
	-0.424609	-0.160367	-0.333243
	-0.424343	-0.160348	-0.332106
	-0.424172	-0.159954	-0.331756
	-0.424024	-0.159544	-0.331612
	-0.423946	-0.15918	-0.330614
	-0.423054	-0.15845	-0.328362
	-0.422868	-0.158375	-0.32684
	-0.422221	-0.157607	-0.322993
	-0.421857	-0.157349	-0.321868
	-0.421473	-0.157108	-0.320908
	-0.421227	-0.155697	-0.320844
	-0.421028	-0.152233	-0.320742
	-0.420966	-0.152072	-0.319001
	-0.420906	-0.151999	-0.317733
	-0.420902	-0.15178	-0.317316
	-0.420647	-0.151175	-0.316971
	-0.420481	-0.15092	-0.316902
	-0.419613	-0.150728	-0.316236
	-0.419426	-0.149858	-0.315768
	-0.41938	-0.148567	-0.315483
	-0.418418	-0.148262	-0.314117
	-0.418241	-0.14807	-0.31179
	-0.417518	-0.147892	-0.311408
	-0.416117	-0.147038	-0.309842
	-0.416067	-0.146662	-0.30871
	-0.415943	-0.14624	-0.30743
	-0.415592	-0.146219	-0.307033
	-0.414779	-0.146195	-0.306428
	-0.413199	-0.145482	-0.306253
	-0.412935	-0.145405	-0.305884
	-0.411877	-0.145335	-0.305464
	-0.411614	-0.144291	-0.305043
	-0.410951	-0.14419	-0.304475
	-0.410248	-0.144152	-0.299306
	-0.410022	-0.144035	-0.299298
	-0.40991	-0.143216	-0.298808
	-0.409716	-0.142526	-0.298413
	-0.40961	-0.142176	-0.298186
	-0.409147	-0.141897	-0.297057
	-0.408922	-0.140713	-0.295383
	-0.408765	-0.139644	-0.29535
	-0.408512	-0.139111	-0.294891
	-0.407422	-0.138704	-0.294499
	-0.407307	-0.138556	-0.291884
	-0.407243	-0.138024	-0.289756
	-0.407148	-0.137606	-0.289522
	-0.407013	-0.137575	-0.289219
	-0.406944	-0.135915	-0.289052
	-0.405792	-0.135529	-0.286065
	-0.404989	-0.135042	-0.286033
	-0.404842	-0.134111	-0.284694
	-0.404805	-0.133485	-0.284111
	-0.4047	-0.133079	-0.282548
	-0.403922	-0.132066	-0.281721
	-0.403795	-0.131982	-0.281541
	-0.40372	-0.131098	-0.280742
	-0.403533	-0.130547	-0.280531
	-0.402978	-0.130194	-0.278804
	-0.402786	-0.129996	-0.278441
	-0.402525	-0.129916	-0.277637
	-0.402508	-0.12875	-0.276991
	-0.402066	-0.127969	-0.276788
	-0.401566	-0.127802	-0.276216
	-0.401247	-0.127636	-0.275904
	-0.401095	-0.127487	-0.275708
	-0.40028	-0.127014	-0.275562
	-0.400195	-0.126634	-0.274877
	-0.400063	-0.125549	-0.274595
	-0.40004	-0.125237	-0.273858
	-0.400031	-0.122928	-0.273328
	-0.399838	-0.121876	-0.27331
	-0.399766	-0.120603	-0.273243
	-0.39976	-0.120164	-0.27255
	-0.399319	-0.119853	-0.272407
	-0.39927	-0.119711	-0.271652
	-0.398969	-0.119525	-0.269949
	-0.398863	-0.119091	-0.269641
	-0.398359	-0.119086	-0.268708
	-0.398257	-0.11821	-0.268007
	-0.397142	-0.117123	-0.266722
	-0.397008	-0.116081	-0.265872
	-0.396693	-0.115793	-0.265687
	-0.396659	-0.115143	-0.265638
	-0.396293	-0.113984	-0.265229
	-0.395845	-0.113865	-0.26395
	-0.395488	-0.113094	-0.262295
	-0.395266	-0.112252	-0.262285
	-0.395212	-0.1104	-0.260265
	-0.394865	-0.110126	-0.257209
	-0.394517	-0.108215	-0.255657
	-0.393964	-0.108154	-0.254912
	-0.393606	-0.107365	-0.254186
	-0.393346	-0.104924	-0.253519
	-0.393269	-0.104668	-0.253429
	-0.39297	-0.104407	-0.250124
	-0.392732	-0.103759	-0.249964
	-0.392398	-0.10353	-0.248142
	-0.392296	-0.102575	-0.245175
	-0.391968	-0.101807	-0.243701
	-0.391633	-0.101735	-0.243354
	-0.391443	-0.101724	-0.243107
	-0.39121	-0.101074	-0.242918
	-0.39073	-0.100939	-0.241138
	-0.390331	-0.100513	-0.239997
	-0.390067	-0.100226	-0.23943
	-0.38955	-0.0987396	-0.23839
	-0.389417	-0.0986715	-0.236164
	-0.389164	-0.0985289	-0.236028
	-0.388593	-0.0984065	-0.234529
	-0.388364	-0.0982541	-0.234043
	-0.388023	-0.0974755	-0.231419
	-0.387742	-0.0974292	-0.230374
	-0.386668	-0.0974249	-0.230218
	-0.385048	-0.0972009	-0.230129
	-0.384944	-0.0953947	-0.229765
	-0.384661	-0.0948203	-0.22965
	-0.383415	-0.0937921	-0.228902
	-0.382865	-0.0935499	-0.227446
	-0.382819	-0.0932078	-0.226709
	-0.382521	-0.0923519	-0.226546
	-0.382239	-0.0921207	-0.225843
	-0.382147	-0.0915811	-0.224858
	-0.381688	-0.0894218	-0.224664
	-0.381538	-0.0891361	-0.223139
	-0.381402	-0.0889558	-0.222291
	-0.381318	-0.0884837	-0.222244
	-0.380825	-0.0876501	-0.221575
	-0.380501	-0.087506	-0.22014
	-0.380285	-0.087365	-0.219982
	-0.380048	-0.0871035	-0.219155
	-0.379958	-0.0863529	-0.218905
	-0.379216	-0.085618	-0.217267
	-0.378835	-0.0853571	-0.21635
	-0.37838	-0.0851609	-0.215317
	-0.377802	-0.0850865	-0.215205
	-0.377783	-0.0838811	-0.215047
	-0.377652	-0.0836448	-0.214294
	-0.377176	-0.083191	-0.21392
	-0.376955	-0.0830549	-0.212967
	-0.375978	-0.0827276	-0.211918
	-0.375957	-0.0824438	-0.210264
	-0.375837	-0.081767	-0.210064
	-0.375516	-0.0817336	-0.208266
	-0.375237	-0.0804063	-0.207973
	-0.375063	-0.0799001	-0.207769
	-0.374945	-0.0792286	-0.207499
	-0.374815	-0.0786391	-0.205336
	-0.374606	-0.0779726	-0.20437
	-0.373833	-0.0776348	-0.203963
	-0.373628	-0.0767475	-0.203729
	-0.373626	-0.0757148	-0.203464
	-0.373502	-0.0752814	-0.202961
	-0.372525	-0.0749888	-0.202068
	-0.372473	-0.0740873	-0.202062
	-0.371391	-0.0740825	-0.200268
	-0.371173	-0.0740167	-0.19979
	-0.370499	-0.0733769	-0.19915
	-0.370264	-0.0720194	-0.198337
	-0.369712	-0.0719092	-0.197841
	-0.369631	-0.0715648	-0.197632
	-0.369618	-0.0710769	-0.197502
	-0.369462	-0.070673	-0.197473
	-0.36938	-0.0698414	-0.196328
	-0.36931	-0.0698276	-0.195631
	-0.368937	-0.0678268	-0.192207
	-0.368884	-0.0671436	-0.192093
	-0.368873	-0.0669559	-0.190021
	-0.367624	-0.0665254	-0.189809
	-0.367498	-0.0665053	-0.189214
	-0.367238	-0.0664285	-0.18848
	-0.3672	-0.0649283	-0.188115
	-0.365635	-0.0623462	-0.187814
	-0.365074	-0.061335	-0.187248
	-0.364715	-0.0611726	-0.187067
	-0.364595	-0.0608451	-0.186778
	-0.363727	-0.0601532	-0.185306
	-0.363579	-0.0596401	-0.183364
	-0.363386	-0.0596375	-0.182572
	-0.362751	-0.0590523	-0.182158
	-0.362676	-0.0564242	-0.180599
	-0.36264	-0.0557044	-0.179733
	-0.361812	-0.0553507	-0.178957
	-0.361703	-0.0548211	-0.178295
	-0.36081	-0.0530063	-0.178294
	-0.36074	-0.0521159	-0.177589
	-0.359712	-0.0515375	-0.177528
	-0.359651	-0.0509603	-0.177519
	-0.359566	-0.0492911	-0.17725
	-0.359391	-0.0490631	-0.176687
	-0.359315	-0.0466711	-0.176267
	-0.358671	-0.0464389	-0.176133
	-0.358004	-0.045757	-0.173704
	-0.357844	-0.0445203	-0.173087
	-0.357412	-0.0440428	-0.17287
	-0.357283	-0.0435459	-0.172627
	-0.356891	-0.0430091	-0.172199
	-0.356179	-0.0426656	-0.171818
	-0.355413	-0.0426195	-0.168786
	-0.355224	-0.0422548	-0.168366
	-0.355205	-0.0414336	-0.168197
	-0.35473	-0.0405071	-0.167832
	-0.354466	-0.0402941	-0.1677
	-0.354109	-0.0392576	-0.167543
	-0.354081	-0.0392075	-0.167436
	-0.353634	-0.0391715	-0.166316
	-0.35324	-0.0385941	-0.166308
	-0.352345	-0.0376496	-0.164909
	-0.351768	-0.0374713	-0.1643
	-0.351448	-0.0366792	-0.163956
	-0.351228	-0.0363388	-0.161449
	-0.351212	-0.0363161	-0.161275
	-0.350728	-0.0361963	-0.160782
	-0.349987	-0.0358652	-0.160473
	-0.349625	-0.0357072	-0.160215
	-0.349583	-0.0353852	-0.159954
	-0.349331	-0.0347458	-0.159877
	-0.349031	-0.0341245	-0.159872
	-0.348578	-0.0336642	-0.158966
	-0.348469	-0.0335492	-0.158916
	-0.348332	-0.0319211	-0.158845
	-0.347568	-0.0318907	-0.158433
	-0.347175	-0.0317283	-0.158212
	-0.347081	-0.0313355	-0.158092
	-0.346789	-0.0303956	-0.157981
	-0.3462	-0.0291881	-0.156092
	-0.345699	-0.0288922	-0.155754
	-0.345242	-0.0286063	-0.15514
	-0.344805	-0.0280812	-0.155115
	-0.344512	-0.0273177	-0.154321
	-0.343982	-0.0264454	-0.15378
	-0.343966	-0.0264118	-0.15237
	-0.343714	-0.025166	-0.151859
	-0.3422	-0.0222254	-0.151046
	-0.342077	-0.0213457	-0.1498
	-0.341497	-0.0205849	-0.149693
	-0.341456	-0.0205334	-0.148849
	-0.341017	-0.0204333	-0.148281
	-0.340482	-0.0200314	-0.148247
	-0.340454	-0.0199263	-0.148161
	-0.340242	-0.0198273	-0.145609
	-0.33993	-0.0196564	-0.145343
	-0.33947	-0.0193754	-0.144505
	-0.339214	-0.0191967	-0.144413
	-0.339067	-0.0188952	-0.14407
	-0.338757	-0.0184247	-0.143601
	-0.338744	-0.0172245	-0.143521
	-0.338603	-0.0163553	-0.142481
	-0.338341	-0.0158099	-0.141665
	-0.338171	-0.0155038	-0.141131
	-0.337698	-0.0151037	-0.140371
	-0.337603	-0.0148292	-0.139714
	-0.33758	-0.0141566	-0.139051
	-0.337338	-0.0139813	-0.138684
	-0.337306	-0.0137663	-0.137009
	-0.336478	-0.0129972	-0.136455
	-0.335262	-0.0127906	-0.136222
	-0.334857	-0.0121499	-0.135634
	-0.334637	-0.0118631	-0.135587
	-0.334619	-0.0116927	-0.135114
	-0.334492	-0.0111503	-0.133511
	-0.334358	-0.010631	-0.133288
	-0.334094	-0.0104997	-0.132102
	-0.333877	-0.0103668	-0.130724
	-0.33333	-0.00955472	-0.129747
	-0.333133	-0.00946781	-0.129651
	-0.332901	-0.00928864	-0.129355
	-0.332452	-0.00922365	-0.12737
	-0.332279	-0.00867376	-0.126383
	-0.329684	-0.00809855	-0.125123
	-0.329381	-0.00690824	-0.125027
	-0.329333	-0.0064073	-0.123167
	-0.329135	-0.00578989	-0.123057
	-0.328934	-0.00561185	-0.121888
	-0.328648	-0.00443688	-0.121454
	-0.328261	-0.00423659	-0.120208
	-0.327697	-0.00417527	-0.119588
	-0.327181	-0.0040486	-0.119174
	-0.32718	-0.0036651	-0.118675
	-0.327019	-0.0026029	-0.11838
	-0.326982	-0.00242713	-0.118045
	-0.326891	-0.00220727	-0.117321
	-0.326627	-0.00220696	-0.116628
	-0.325618	-0.00141917	-0.116597
	-0.32549	-0.000267903	-0.11625
	-0.325107	0.000128865	-0.116248
	-0.324955	0.000441526	-0.115596
	-0.324808	0.000617315	-0.113736
	-0.324562	0.00143473	-0.11214
	-0.323997	0.00172688	-0.112029
	-0.323456	0.00201217	-0.111729
	-0.323234	0.00287826	-0.109664
	-0.322986	0.00297948	-0.109379
	-0.322663	0.00396401	-0.108133
	-0.322467	0.00418832	-0.107714
	-0.322451	0.00607788	-0.106914
	-0.32227	0.00648512	-0.10686
	-0.322023	0.00666379	-0.106458
	-0.320962	0.0067986	-0.105492
	-0.320804	0.00744684	-0.105057
	-0.320035	0.00757582	-0.104126
	-0.319716	0.00785093	-0.1039
	-0.319645	0.0080395	-0.103352
	-0.319499	0.0089645	-0.102883
	-0.319429	0.00967621	-0.102535
	-0.318847	0.00994841	-0.10243
	-0.318762	0.0100793	-0.101984
	-0.318547	0.010293	-0.101456
	-0.318079	0.0103529	-0.10079
	-0.31771	0.0106999	-0.100537
	-0.317615	0.0112641	-0.0999259
	-0.317498	0.0126133	-0.0986774
	-0.317488	0.0135242	-0.0974157
	-0.316806	0.0144515	-0.0969048
	-0.316706	0.0150726	-0.0951362
	-0.31654	0.0161227	-0.0945417
	-0.316437	0.0161246	-0.0943366
	-0.316235	0.0165826	-0.093841
	-0.315492	0.0175006	-0.0935052
	-0.315168	0.0176909	-0.0927464
	-0.314642	0.0185618	-0.0918382
	-0.314493	0.0188218	-0.091828
	-0.314244	0.0190914	-0.0914418
	-0.313792	0.0195268	-0.0911312
	-0.313319	0.0198231	-0.0908246
	-0.31323	0.0200358	-0.0907468
	-0.313214	0.021317	-0.0901863
	-0.31288	0.0222851	-0.0898085
	-0.312671	0.0223036	-0.0897837
	-0.312628	0.0225516	-0.0892948
	-0.312527	0.0228368	-0.0891513
	-0.311662	0.0232809	-0.0888777
	-0.311558	0.0234895	-0.0886504
	-0.311464	0.0241715	-0.0886323
	-0.310967	0.0242487	-0.0884155
	-0.310453	0.0243707	-0.0876916
	-0.3104	0.0249265	-0.0869285
	-0.310297	0.0249701	-0.0864761
	-0.309593	0.0255744	-0.0860714
	-0.309585	0.0267525	-0.0847838
	-0.309555	0.0268308	-0.0834854
	-0.309401	0.0282479	-0.0834518
	-0.30884	0.0294155	-0.082518
	-0.308587	0.0294682	-0.0819706
	-0.307997	0.0303686	-0.0807639
	-0.307721	0.0311114	-0.0807585
	-0.307248	0.0329925	-0.0806783
	-0.307132	0.0332946	-0.0804903
	-0.306592	0.0336304	-0.0802794
	-0.306543	0.0349259	-0.080258
	-0.30594	0.0361119	-0.079926
	-0.305794	0.0380592	-0.0792489
	-0.305743	0.0383314	-0.0790149
	-0.305553	0.038623	-0.0788202
	-0.30479	0.0391957	-0.0783394
	-0.304576	0.0399876	-0.077851
	-0.304334	0.0400698	-0.0768988
	-0.303762	0.0401647	-0.0765523
	-0.303575	0.0419353	-0.0762514
	-0.303162	0.0433117	-0.0759254
	-0.303091	0.0433149	-0.0749518
	-0.302699	0.0437392	-0.0747051
	-0.302094	0.0451071	-0.0743877
	-0.301397	0.0468092	-0.0737563
	-0.301204	0.0480763	-0.0726797
	-0.301173	0.048252	-0.072144
	-0.30117	0.0486568	-0.0714679
	-0.300996	0.0489645	-0.0714539
	-0.300943	0.0503591	-0.0714339
	-0.300908	0.050439	-0.0704449
	-0.300807	0.0511293	-0.0698973
	-0.300702	0.0523336	-0.0696906
	-0.300534	0.053123	-0.0681035
	-0.30045	0.0539885	-0.0669374
	-0.299816	0.0540725	-0.0645719
	-0.299102	0.0546792	-0.064334
	-0.298848	0.0548994	-0.0639727
	-0.298269	0.0551238	-0.0639563
	-0.298247	0.05614	-0.0629275
	-0.29824	0.0576198	-0.0620169
	-0.297984	0.0584671	-0.0589817
	-0.297894	0.0594791	-0.0582358
	-0.297754	0.0608813	-0.058076
	-0.297751	0.0609112	-0.056159
	-0.297248	0.0611103	-0.0548994
	-0.29724	0.0615178	-0.0545989
	-0.297198	0.0615518	-0.0522215
	-0.296689	0.0624933	-0.0515515
	-0.296426	0.063377	-0.0511439
	-0.296301	0.0639727	-0.0511293
	-0.29628	0.0645047	-0.0489039
	-0.296215	0.0650914	-0.0485107
	-0.296108	0.0655613	-0.047941
	-0.295563	0.0671961	-0.0478493
	-0.295472	0.0675488	-0.0476853
	-0.295403	0.0681035	-0.0471303
	-0.295366	0.068634	-0.0469897
	-0.295037	0.0686626	-0.0467494
	-0.294967	0.0687276	-0.04426
	-0.294001	0.0692517	-0.0439168
	-0.293892	0.0698973	-0.0436172
	-0.293846	0.0699959	-0.0435626
	-0.293596	0.0714679	-0.0434382
	-0.293516	0.0716507	-0.0418617
	-0.293168	0.0720051	-0.0417685
	-0.292988	0.0734224	-0.0411205
	-0.292926	0.0734662	-0.0380037
	-0.29263	0.0736307	-0.0373518
	-0.292628	0.0737563	-0.0373074
	-0.292606	0.07419	-0.0366634
	-0.291856	0.0742575	-0.0358734
	-0.291224	0.0759254	-0.0349542
	-0.289917	0.0760508	-0.034805
	-0.289797	0.0761409	-0.0332946
	-0.288536	0.0762598	-0.0332322
	-0.288399	0.0765432	-0.0324157
	-0.286781	0.0768988	-0.0321801
	-0.286296	0.0769014	-0.0320824
	-0.286257	0.0775142	-0.0320392
	-0.286037	0.077574	-0.0314515
	-0.285668	0.0779148	-0.0311114
	-0.28538	0.0785777	-0.0306847
	-0.285203	0.0788202	-0.0304798
	-0.285069	0.0794219	-0.0301122
	-0.2848	0.0806783	-0.0298826
	-0.284501	0.081192	-0.0292271
	-0.284198	0.0817767	-0.0281529
	-0.28396	0.0819887	-0.0279908
	-0.283918	0.0825241	-0.0278702
	-0.282721	0.0829501	-0.0271992
	-0.282684	0.085679	-0.0268308
	-0.282373	0.0856992	-0.0259066
	-0.282346	0.0857763	-0.0258093
	-0.282338	0.0862237	-0.0257302
	-0.281706	0.0869285	-0.0250353
	-0.281617	0.0876916	-0.0249701
	-0.280938	0.0881828	-0.0248697
	-0.280688	0.0886323	-0.0237594
	-0.280673	0.0903434	-0.0223036
	-0.280193	0.0907468	-0.020345
	-0.279922	0.0907602	-0.0201587
	-0.279879	0.0909669	-0.0199737
	-0.279524	0.0912132	-0.0193276
	-0.279503	0.0913515	-0.0191179
	-0.279291	0.0921022	-0.0190914
	-0.279151	0.0922338	-0.0186373
	-0.278906	0.0931452	-0.0185842
	-0.278883	0.0935052	-0.0182734
	-0.278834	0.093532	-0.0180631
	-0.27807	0.0943072	-0.0176892
	-0.278033	0.0945253	-0.0176462
	-0.277519	0.0947274	-0.0175424
	-0.277089	0.0957819	-0.0174261
	-0.276869	0.095975	-0.0172786
	-0.276345	0.0965328	-0.0169749
	-0.276254	0.0990745	-0.0169094
	-0.276254	0.099528	-0.0150804
	-0.275625	0.0997956	-0.0149419
	-0.27562	0.099814	-0.0146909
	-0.275576	0.100647	-0.0144515
	-0.275435	0.10079	-0.0142207
	-0.275396	0.101176	-0.0135724
	-0.275342	0.102436	-0.0126133
	-0.275326	0.102551	-0.012317
	-0.274897	0.102803	-0.0113789
	-0.274663	0.103857	-0.0106999
	-0.274614	0.104126	-0.0100256
	-0.274496	0.104396	-0.00925528
	-0.274471	0.104739	-0.00921075
	-0.274327	0.104909	-0.00757582
	-0.274143	0.105057	-0.0067986
	-0.274001	0.105838	-0.00646534
	-0.273565	0.105945	-0.00646429
	-0.27353	0.106728	-0.0062292
	-0.271985	0.106914	-0.00607788
	-0.271958	0.106977	-0.00457498
	-0.271653	0.108133	-0.00353441
	-0.270932	0.108669	-0.00302676
	-0.270176	0.109379	-0.00301478
	-0.269884	0.109544	-0.00183607
	-0.269645	0.109625	-0.0014923
	-0.269281	0.109655	-0.00121554
	-0.268522	0.109664	-0.000964056
	-0.268511	0.110139	-0.00077677
	-0.268468	0.110173	0.000825183
	-0.268406	0.110651	0.000843392
	-0.268381	0.11088	0.00159535
	-0.268371	0.111299	0.0020623
	-0.268031	0.111762	0.00232994
	-0.267789	0.112467	0.0023592
	-0.267593	0.113235	0.0026029
	-0.267326	0.113706	0.00442169
	-0.267268	0.113868	0.00447721
	-0.26705	0.114055	0.00527653
	-0.266573	0.114937	0.00561185
	-0.266565	0.115943	0.00578989
	-0.266533	0.115944	0.00582735
	-0.266355	0.116069	0.00677536
	-0.266317	0.116142	0.00716188
	-0.266287	0.118827	0.00741884
	-0.266213	0.11932	0.00762146
	-0.266147	0.119588	0.00771329
	-0.265974	0.119624	0.00809855
	-0.265796	0.120208	0.00821287
	-0.265569	0.120295	0.00867376
	-0.265521	0.120538	0.008843
	-0.26541	0.12091	0.00989984
	-0.265042	0.121611	0.0109217
	-0.264977	0.123911	0.0119351
	-0.264681	0.124992	0.0122072
	-0.264667	0.126493	0.0122932
	-0.264642	0.126958	0.0128616
	-0.263554	0.127289	0.0133442
	-0.263508	0.128424	0.0148025
	-0.263328	0.128484	0.0148292
	-0.262529	0.130685	0.0158099
	-0.262367	0.131124	0.0163553
	-0.262177	0.131616	0.0164411
	-0.261631	0.132911	0.0170977
	-0.261105	0.134272	0.0172428
	-0.260946	0.134601	0.017568
	-0.260477	0.135346	0.0179582
	-0.259682	0.136229	0.0184247
	-0.258619	0.138127	0.0191967
	-0.258481	0.138558	0.0194083
	-0.257157	0.138585	0.0194685
	-0.257023	0.138983	0.0199263
	-0.257	0.139065	0.0200938
	-0.25624	0.139119	0.0202731
	-0.255951	0.139354	0.0204954
	-0.255666	0.140086	0.0207335
	-0.255217	0.141877	0.0234811
	-0.255041	0.142763	0.0252386
	-0.254295	0.143191	0.0253766
	-0.254253	0.14328	0.0263973
	-0.254183	0.143454	0.0264454
	-0.254166	0.143521	0.0264637
	-0.254075	0.144505	0.0268942
	-0.254038	0.145106	0.0270072
	-0.253796	0.145249	0.0278722
	-0.253696	0.14527	0.0289301
	-0.253366	0.145465	0.029677
	-0.252814	0.146146	0.0299008
	-0.25262	0.147312	0.0314987
	-0.252293	0.148161	0.0318088
	-0.252254	0.14864	0.0319211
	-0.252075	0.148849	0.0340306
	-0.251773	0.1498	0.034358
	-0.251493	0.150374	0.0351669
	-0.25133	0.151046	0.0361324
	-0.251047	0.151275	0.0363161
	-0.250739	0.153084	0.0364424
	-0.250421	0.153483	0.0366352
	-0.250333	0.15378	0.0371529
	-0.250106	0.153814	0.0385688
	-0.249372	0.154356	0.0385941
	-0.248993	0.154442	0.0388641
	-0.248909	0.154862	0.0391715
	-0.24847	0.155522	0.0392166
	-0.247945	0.156558	0.0392576
	-0.247941	0.157149	0.0393902
	-0.247862	0.157261	0.0394821
	-0.247331	0.157482	0.0402941
	-0.247325	0.157583	0.0404024
	-0.247176	0.158433	0.0405477
	-0.24693	0.158499	0.0412531
	-0.24678	0.158966	0.0414041
	-0.246458	0.159841	0.0417071
	-0.246204	0.160215	0.0430091
	-0.246087	0.160782	0.0431909
	-0.246017	0.16129	0.044188
	-0.245428	0.16254	0.0445203
	-0.245279	0.163285	0.0448104
	-0.245091	0.164546	0.0450653
	-0.244978	0.164956	0.0454118
	-0.244896	0.165759	0.045757
	-0.244823	0.166169	0.0464389
	-0.244464	0.166266	0.0470562
	-0.244315	0.166783	0.0473019
	-0.243906	0.167824	0.0473735
	-0.243715	0.168366	0.0487445
	-0.243641	0.168512	0.0508027
	-0.243553	0.170067	0.051089
	-0.243357	0.170578	0.0512369
	-0.243106	0.170711	0.0518364
	-0.242634	0.171103	0.0519899
	-0.242558	0.171333	0.0529507
	-0.24247	0.172891	0.053113
	-0.242429	0.17376	0.0533675
	-0.242067	0.173849	0.0533907
	-0.241986	0.175135	0.0535079
	-0.240818	0.176133	0.053735
	-0.240494	0.176773	0.0537701
	-0.2402	0.177589	0.0544181
	-0.240053	0.177798	0.0544252
	-0.23973	0.177938	0.0549049
	-0.23963	0.178151	0.0553507
	-0.239572	0.178294	0.0570762
	-0.239252	0.178295	0.0578205
	-0.239107	0.178839	0.0580285
	-0.238713	0.178957	0.0592009
	-0.238686	0.179423	0.0594843
	-0.238615	0.179699	0.0605259
	-0.23861	0.179982	0.06053
	-0.238575	0.180663	0.0608232
	-0.23856	0.180865	0.0611866
	-0.237997	0.181149	0.0612088
	-0.237989	0.182158	0.0617358
	-0.237971	0.182231	0.0618496
	-0.237626	0.183364	0.0622622
	-0.237441	0.183919	0.0625786
	-0.236963	0.184261	0.0631971
	-0.236945	0.185022	0.0635567
	-0.236861	0.185826	0.0635844
	-0.236479	0.185902	0.0635967
	-0.235797	0.186558	0.0639057
	-0.235586	0.187248	0.0648583
	-0.235122	0.18802	0.0654621
	-0.234948	0.188111	0.0656897
	-0.234713	0.188115	0.0665356
	-0.234572	0.188123	0.0665742
	-0.234443	0.190176	0.0669527
	-0.234291	0.191441	0.0669559
	-0.234221	0.191781	0.0672534
	-0.233948	0.192506	0.0673084
	-0.233548	0.192594	0.0673926
	-0.233423	0.19281	0.0675705
	-0.233322	0.195053	0.0678268
	-0.233087	0.195071	0.067917
	-0.231878	0.19512	0.0679373
	-0.231733	0.19537	0.0684812
	-0.231712	0.195816	0.069063
	-0.231307	0.196397	0.0698276
	-0.230582	0.196417	0.0699923
	-0.230548	0.196564	0.0700634
	-0.230074	0.196976	0.0710769
	-0.229911	0.197165	0.0713344
	-0.229881	0.197502	0.0715648
	-0.229835	0.197757	0.0719716
	-0.229808	0.198067	0.0721582
	-0.229753	0.198572	0.0732591
	-0.229657	0.19866	0.073471
	-0.229631	0.200972	0.0740825
	-0.229392	0.201852	0.0740873
	-0.229243	0.202068	0.074264
	-0.228956	0.202961	0.0749888
	-0.228618	0.20472	0.0758051
	-0.22852	0.204736	0.0765957
	-0.228222	0.204804	0.0769107
	-0.227921	0.206129	0.0773203
	-0.227708	0.206649	0.0773367
	-0.227414	0.207769	0.0773865
	-0.22731	0.208266	0.0784427
	-0.227163	0.209161	0.0794848
	-0.226765	0.20919	0.0795801
	-0.226403	0.20989	0.0798119
	-0.226368	0.210017	0.0805479
	-0.226333	0.210064	0.0812049
	-0.226063	0.210182	0.0814948
	-0.225907	0.210314	0.0816986
	-0.225888	0.210623	0.082134
	-0.2258	0.212078	0.0829708
	-0.225671	0.213832	0.0830859
	-0.225367	0.214692	0.0835838
	-0.225304	0.215394	0.0841551
	-0.224872	0.215462	0.084689
	-0.224675	0.216885	0.085618
	-0.224645	0.21813	0.0859282
	-0.224623	0.218275	0.086131
	-0.224424	0.219155	0.0865826
	-0.224161	0.220476	0.0871035
	-0.223626	0.220661	0.0879772
	-0.223222	0.221729	0.0881319
	-0.222952	0.223026	0.0883189
	-0.222626	0.224885	0.0884204
	-0.222625	0.224905	0.0884837
	-0.222169	0.22546	0.0888307
	-0.222077	0.225949	0.0891622
	-0.221803	0.22617	0.0894218
	-0.220595	0.226709	0.0897173
	-0.22042	0.226773	0.090192
	-0.220259	0.227342	0.0903241
	-0.220024	0.227446	0.0907142
	-0.220003	0.228519	0.0915811
	-0.219846	0.230856	0.0917036
	-0.219792	0.231341	0.0919252
	-0.21972	0.231419	0.0927561
	-0.219018	0.231844	0.0933161
	-0.218948	0.232889	0.0937655
	-0.218754	0.232926	0.0937921
	-0.218503	0.233526	0.0938931
	-0.218293	0.23654	0.094555
	-0.218153	0.236787	0.0958865
	-0.218033	0.237994	0.0972009
	-0.217978	0.2383	0.0975085
	-0.217714	0.238339	0.0981594
	-0.216874	0.23943	0.0982541
	-0.216836	0.239571	0.0986715
	-0.216825	0.23992	0.0989695
	-0.216615	0.24012	0.0991939
	-0.216429	0.241138	0.0999898
	-0.216237	0.24126	0.101735
	-0.215981	0.242494	0.102575
	-0.215835	0.243779	0.103063
	-0.215743	0.244758	0.10353
	-0.215273	0.245699	0.104277
	-0.214659	0.246404	0.104282
	-0.214597	0.24667	0.104732
	-0.214552	0.247474	0.105211
	-0.214524	0.250072	0.105518
	-0.214021	0.250223	0.106047
	-0.213485	0.251187	0.10724
	-0.213402	0.25137	0.107454
	-0.213221	0.251429	0.108199
	-0.213094	0.251891	0.108475
	-0.212588	0.252556	0.110366
	-0.212356	0.252861	0.110822
	-0.212307	0.255657	0.111694
	-0.212233	0.257295	0.112026
	-0.212182	0.258308	0.113094
	-0.212003	0.258469	0.114484
	-0.211836	0.259712	0.114491
	-0.211454	0.260138	0.114515
	-0.211276	0.260538	0.114905
	-0.211221	0.260539	0.115021
	-0.211201	0.262285	0.115316
	-0.210939	0.263423	0.115426
	-0.21093	0.263503	0.115637
	-0.209566	0.263899	0.116249
	-0.208625	0.26395	0.11821
	-0.20851	0.265616	0.118214
	-0.208488	0.265638	0.118772
	-0.208482	0.266247	0.118799
	-0.208459	0.266292	0.119525
	-0.208045	0.267364	0.120337
	-0.208035	0.268251	0.121016
	-0.207958	0.270179	0.121214
	-0.207563	0.270234	0.121516
	-0.207395	0.274067	0.122034
	-0.207383	0.277389	0.122315
	-0.207275	0.278271	0.12277
	-0.207067	0.279523	0.122839
	-0.206723	0.279903	0.124417
	-0.206591	0.279905	0.124489
	-0.206539	0.281172	0.124689
	-0.206486	0.281721	0.12598
	-0.20644	0.282795	0.126029
	-0.206021	0.283305	0.126626
	-0.205768	0.284566	0.126856
	-0.205428	0.285628	0.127014
	-0.205426	0.286682	0.127167
	-0.205309	0.288938	0.127487
	-0.20529	0.289522	0.127784
	-0.20527	0.289948	0.127837
	-0.205209	0.29028	0.127905
	-0.204218	0.290334	0.1287
	-0.203943	0.290626	0.128979
	-0.203937	0.291711	0.129916
	-0.203701	0.29192	0.130194
	-0.203697	0.292783	0.130345
	-0.203649	0.294891	0.130542
	-0.203484	0.297515	0.130907
	-0.203366	0.298003	0.131419
	-0.203314	0.298186	0.131727
	-0.203075	0.29988	0.132553
	-0.20292	0.300095	0.133115
	-0.202887	0.301236	0.133453
	-0.20245	0.301476	0.133859
	-0.2024	0.301483	0.134441
	-0.202336	0.301503	0.134502
	-0.20231	0.301511	0.134583
	-0.202127	0.303365	0.13481
	-0.20196	0.303928	0.135622
	-0.201904	0.304475	0.136193
	-0.201719	0.305259	0.137288
	-0.201513	0.305884	0.13754
	-0.201398	0.306428	0.137575
	-0.201325	0.30817	0.138552
	-0.201302	0.30861	0.138555
	-0.201286	0.308794	0.138998
	-0.200702	0.309838	0.139077
	-0.200683	0.309986	0.139647
	-0.200573	0.310317	0.140713
	-0.199816	0.311408	0.14077
	-0.199679	0.311872	0.140823
	-0.19959	0.312801	0.140961
	-0.199494	0.313713	0.141121
	-0.199481	0.313963	0.142372
	-0.198677	0.314288	0.142825
	-0.19859	0.315643	0.142921
	-0.198481	0.315886	0.143126
	-0.198158	0.315982	0.14315
	-0.198129	0.319763	0.144152
	-0.197343	0.320844	0.144153
	-0.196468	0.321676	0.144353
	-0.196348	0.323649	0.14458
	-0.196106	0.324685	0.14624
	-0.195856	0.324955	0.147511
	-0.195672	0.325122	0.148299
	-0.195508	0.325158	0.148553
	-0.195351	0.3265	0.148703
	-0.194898	0.328225	0.149858
	-0.194585	0.328362	0.151128
	-0.19448	0.328563	0.15202
	-0.194142	0.331756	0.152149
	-0.193743	0.332592	0.152233
	-0.193721	0.334182	0.152366
	-0.193578	0.334304	0.152622
	-0.193271	0.334905	0.153234
	-0.192555	0.335301	0.154392
	-0.192523	0.339297	0.154547
	-0.19236	0.33938	0.155414
	-0.19232	0.339667	0.155535
	-0.192044	0.342823	0.15647
	-0.191624	0.343783	0.157254
	-0.191587	0.344263	0.157838
	-0.191571	0.346806	0.157839
	-0.191562	0.34781	0.158047
	-0.191487	0.347884	0.159699
	-0.191156	0.348692	0.160225
	-0.190338	0.349094	0.160761
	-0.189972	0.349178	0.160983
	-0.189679	0.349426	0.161076
	-0.189597	0.353273	0.161092
	-0.188815	0.353685	0.161205
	-0.18865	0.354098	0.16185
	-0.188593	0.35466	0.162426
	-0.188406	0.357334	0.163192
	-0.188194	0.357364	0.163436
	-0.187956	0.359062	0.163603
	-0.187743	0.359227	0.164133
	-0.187453	0.359443	0.165196
	-0.186971	0.360892	0.165256
	-0.186779	0.361506	0.168707
	-0.186593	0.364276	0.168982
	-0.185887	0.364787	0.169258
	-0.185635	0.365741	0.169569
	-0.185007	0.366593	0.169597
	-0.184622	0.367203	0.169678
	-0.184553	0.368299	0.169802
	-0.184401	0.368407	0.170074
	-0.184175	0.369184	0.170574
	-0.184105	0.369837	0.170593
	-0.18384	0.37026	0.171274
	-0.183834	0.372215	0.171619
	-0.183469	0.372585	0.171958
	-0.183115	0.373054	0.172558
	-0.182889	0.373234	0.17256
	-0.182552	0.373474	0.172781
	-0.182293	0.373609	0.172814
	-0.181798	0.37387	0.172923
	-0.181694	0.37494	0.173292
	-0.181442	0.375965	0.173939
	-0.181416	0.37736	0.174467
	-0.181385	0.377911	0.174711
	-0.18129	0.380777	0.175261
	-0.1811	0.381217	0.176057
	-0.180708	0.381649	0.176833
	-0.180373	0.383679	0.177017
	-0.180304	0.38372	0.177422
	-0.180099	0.384474	0.17745
	-0.180027	0.38504	0.1778
	-0.179928	0.385956	0.178904
	-0.179861	0.386768	0.179283
	-0.179673	0.38698	0.179612
	-0.179623	0.39074	0.179795
	-0.179237	0.391184	0.180099
	-0.179086	0.391627	0.180142
	-0.179056	0.392088	0.18038
	-0.178918	0.392327	0.180766
	-0.178904	0.392543	0.180982
	-0.17872	0.392824	0.183461
	-0.178616	0.394115	0.184816
	-0.178388	0.39523	0.18583
	-0.178185	0.396366	0.186204
	-0.177963	0.397241	0.186333
	-0.1778	0.39726	0.186337
	-0.177737	0.397644	0.186585
	-0.177697	0.399031	0.186628
	-0.17745	0.400442	0.188506
	-0.177336	0.402101	0.189001
	-0.177211	0.402673	0.189058
	-0.176647	0.403941	0.189642
	-0.176549	0.404686	0.189841
	-0.176541	0.406251	0.190856
	-0.176385	0.406678	0.192037
	-0.176123	0.407413	0.19236
	-0.175911	0.410543	0.194114
	-0.175355	0.411989	0.194926
	-0.175341	0.412987	0.1952
	-0.175051	0.413036	0.196967
	-0.174877	0.414076	0.197343
	-0.174854	0.414386	0.199525
	-0.174804	0.41531	0.199816
	-0.174648	0.416374	0.200345
	-0.174467	0.416777	0.200415
	-0.174093	0.42057	0.200496
	-0.173745	0.421079	0.200646
	-0.173689	0.422052	0.20109
	-0.173249	0.423418	0.201115
	-0.17274	0.424465	0.201223
	-0.172425	0.424989	0.201452
	-0.171375	0.426073	0.202067
	-0.171284	0.426464	0.202336
	-0.17095	0.427842	0.202362
	-0.170818	0.429966	0.202399
	-0.170554	0.430933	0.202764
	-0.170522	0.43147	0.203035
	-0.170449	0.435249	0.203509
	-0.169912	0.436575	0.203531
	-0.169322	0.437643	0.203937
	-0.169116	0.438041	0.204473
	-0.168315	0.438881	0.205133
	-0.168048	0.439224	0.205451
	-0.16782	0.441011	0.205644
	-0.167715	0.442709	0.205984
	-0.167642	0.442715	0.206459
	-0.167156	0.442948	0.206539
	-0.167005	0.444291	0.206564
	-0.166668	0.444331	0.20818
	-0.1666	0.447241	0.210482
	-0.166552	0.447766	0.21069
	-0.166539	0.448434	0.212022
	-0.166244	0.452198	0.212477
	-0.166189	0.453434	0.212489
	-0.16618	0.4583	0.212588
	-0.166133	0.463351	0.214391
	-0.165856	0.465557	0.214659
	-0.165585	0.467416	0.215005
	-0.165488	0.470013	0.215301
	-0.165402	0.471804	0.215408
	-0.165065	0.473369	0.215474
	-0.164523	0.474365	0.215583
	-0.164468	0.474994	0.216068
	-0.164322	0.476127	0.216117
	-0.163976	0.476219	0.216247
	-0.163606	0.47804	0.216891
	-0.163274	0.478927	0.21856
	-0.163031	0.47997	0.218729
	-0.162971	0.481451	0.218948
	-0.16273	0.481838	0.219018
	-0.162257	0.483633	0.219572
	-0.162222	0.485465	0.220145
	-0.162204	0.49009	0.220714
	-0.161448	0.494884	0.221321
	-0.161348	0.495208	0.221382
	-0.161291	0.500729	0.222736
	-0.161225	0.501331	0.223219
	-0.161205	0.502072	0.224962
	-0.161188	0.502143	0.225059
	-0.161091	0.50242	0.225285
	-0.160975	0.502498	0.227106
	-0.160771	0.503155	0.227472
	-0.160498	0.50703	0.227933
	-0.160043	0.507697	0.229011
	-0.159673	0.508879	0.229835
	-0.159591	0.509035	0.229973
	-0.15879	0.509464	0.230548
	-0.158709	0.510153	0.230926
	-0.158624	0.511299	0.231594
	-0.158601	0.512498	0.231636
	-0.158586	0.512908	0.231962
	-0.158411	0.513028	0.232165
	-0.158047	0.513566	0.232438
	-0.157963	0.514162	0.232781
	-0.157814	0.514798	0.233578
	-0.157287	0.517464	0.234063
	-0.157236	0.519243	0.234798
	-0.157123	0.5193	0.234856
	-0.156803	0.519864	0.234948
	-0.156768	0.520122	0.235127
	-0.15655	0.523846	0.235154
	-0.156465	0.527847	0.236177
	-0.156317	0.528306	0.236179
	-0.155918	0.531884	0.236186
	-0.155843	0.532481	0.237122
	-0.155795	0.533051	0.237252
	-0.155511	0.533553	0.237928
	-0.155253	0.535076	0.238445
	-0.154843	0.535405	0.239429
	-0.154783	0.536523	0.239634
	-0.154775	0.537586	0.240511
	-0.154691	0.539174	0.240622
	-0.154402	0.540122	0.241452
	-0.154381	0.540143	0.241892
	-0.154074	0.540796	0.242157
	-0.154067	0.541972	0.243106
	-0.15404	0.542663	0.243166
	-0.154039	0.542848	0.244235
	-0.153784	0.542937	0.244857
	-0.153766	0.544274	0.245307
	-0.152856	0.544925	0.245681
	-0.152748	0.551182	0.245904
	-0.152717	0.551647	0.246094
	-0.152634	0.554058	0.246365
	-0.152626	0.554811	0.246507
	-0.15259	0.554891	0.247364
	-0.152436	0.555343	0.248792
	-0.152249	0.556762	0.249213
	-0.152013	0.55899	0.249372
	-0.151958	0.561315	0.249495
	-0.151247	0.562882	0.249524
	-0.151105	0.56566	0.249841
	-0.150793	0.565759	0.251343
	-0.150598	0.566657	0.251606
	-0.150538	0.568849	0.251783
	-0.150112	0.573278	0.251863
	-0.150031	0.574228	0.252255
	-0.149766	0.578465	0.252814
	-0.149735	0.581957	0.252946
	-0.149427	0.582353	0.253287
	-0.14916	0.582634	0.25364
	-0.148633	0.584391	0.253654
	-0.148302	0.585015	0.254018
	-0.147912	0.585944	0.254778
	-0.147705	0.589063	0.255559
	-0.147578	0.589385	0.256365
	-0.147542	0.590077	0.256777
	-0.147456	0.597123	0.256899
	-0.147395	0.600256	0.25691
	-0.147197	0.600763	0.25736
	-0.14698	0.601053	0.258053
	-0.146914	0.6026	0.258717
	-0.146677	0.60624	0.258822
	-0.14665	0.606509	0.259562
	-0.146608	0.606608	0.2602
	-0.146503	0.606689	0.260546
	-0.146191	0.607398	0.260568
	-0.146189	0.60812	0.26066
	-0.146095	0.608389	0.261908
	-0.145926	0.609124	0.262218
	-0.145817	0.616137	0.263101
	-0.145746	0.616225	0.263208
	-0.145482	0.617386	0.263301
	-0.14544	0.618729	0.264315
	-0.145268	0.620016	0.265474
	-0.145169	0.621744	0.265521
	-0.144938	0.621942	0.265569
	-0.144835	0.622716	0.26909
	-0.144502	0.625859	0.269226
	-0.144412	0.628941	0.269396
	-0.144366	0.629686	0.269545
	-0.144353	0.631008	0.269559
	-0.144239	0.631238	0.269703
	-0.144099	0.631888	0.271118
	-0.14373	0.633651	0.271578
	-0.143685	0.634338	0.272348
	-0.143644	0.63831	0.272919
	-0.143517	0.638391	0.27296
	-0.143242	0.640769	0.273895
	-0.142791	0.640915	0.274337
	-0.142573	0.641144	0.274766
	-0.142466	0.64281	0.274996
	-0.142372	0.642988	0.275641
	-0.142264	0.64314	0.275669
	-0.142223	0.644302	0.276572
	-0.142127	0.645361	0.276691
	-0.14198	0.650758	0.277383
	-0.141541	0.653715	0.27759
	-0.14138	0.654804	0.278409
	-0.140964	0.65617	0.278883
	-0.140862	0.6564	0.279277
	-0.140835	0.65711	0.280417
	-0.140823	0.65728	0.280448
	-0.140807	0.657744	0.282841
	-0.140742	0.657843	0.282882
	-0.140491	0.65887	0.283538
	-0.140076	0.659703	0.284198
	-0.139819	0.660233	0.284226
	-0.139559	0.6627	0.286571
	-0.13915	0.664308	0.287211
	-0.139131	0.668194	0.288546
	-0.13908	0.67149	0.288671
	-0.138749	0.673812	0.289387
	-0.138703	0.675907	0.289543
	-0.138322	0.677788	0.290479
	-0.138204	0.680473	0.290831
	-0.138186	0.687948	0.291777
	-0.137836	0.690736	0.2919
	-0.137483	0.693605	0.292754
	-0.137132	0.694523	0.293889
	-0.136962	0.699082	0.294105
	-0.136939	0.700244	0.29605
	-0.136714	0.701495	0.296182
	-0.136414	0.702349	0.296408
	-0.136102	0.708831	0.297455
	-0.135928	0.70888	0.297958
	-0.135881	0.709319	0.298251
	-0.135777	0.712728	0.298626
	-0.13576	0.716086	0.299807
	-0.135409	0.7195	0.300943
	-0.135373	0.72421	0.301204
	-0.13531	0.724597	0.302138
	-0.13524	0.726701	0.3029
	-0.135184	0.731336	0.303682
	-0.13515	0.731944	0.30403
	-0.134671	0.734553	0.304368
	-0.13461	0.734585	0.305049
	-0.134519	0.736123	0.305798
	-0.134459	0.73836	0.306943
	-0.134283	0.740069	0.309293
	-0.134183	0.747319	0.309461
	-0.133766	0.750667	0.310713
	-0.133389	0.75489	0.311344
	-0.133374	0.756566	0.311558
	-0.133345	0.757789	0.312123
	-0.133336	0.757834	0.313598
	-0.133171	0.759316	0.314469
	-0.133091	0.760568	0.3145
	-0.132791	0.760713	0.316214
	-0.132716	0.765013	0.317054
	-0.132191	0.78275	0.317433
	-0.132106	0.784729	0.318311
	-0.13169	0.787711	0.319429
	-0.131599	0.807504	0.320155
	-0.131587	0.811062	0.320261
	-0.131495	0.812471	0.320869
	-0.131345	0.815324	0.322254
	-0.131319	0.817422	0.324159
	-0.13053	0.81812	0.324725
	-0.130527	0.820011	0.325628
	-0.130464	0.82612	0.325936
	-0.13022	0.83031	0.326347
	-0.130115	0.830551	0.326627
	-0.1299	0.831222	0.326782
	-0.129594	0.83364	0.328428
	-0.129196	0.8342	0.328751
	-0.12891	0.837838	0.328955
	-0.12879	0.856641	0.329428
	-0.128786	0.857197	0.330442
	-0.128057	0.866025	0.330485
	-0.127646	0.866279	0.331911
	-0.127564	0.871358	0.332901
	-0.127426	0.873169	0.333194
	-0.127316	0.875335	0.333677
	-0.12709	0.877279	0.336061
	-0.126937	0.879922	0.337199
	-0.126491	0.881492	0.33826
	-0.126286	0.881745	0.338868
	-0.125965	0.883326	0.339049
	-0.125955	0.883982	0.339214
	-0.125698	0.890435	0.339558
	-0.125401	0.893654	0.340013
	-0.12532	0.895106	0.340249
	-0.125132	0.903719	0.340712
	-0.125037	0.903766	0.341497
	-0.124889	0.907419	0.342061
	-0.124833	0.91014	0.342226
	-0.12465	0.910641	0.342315
	-0.124413	0.918122	0.34474
	-0.124366	0.938129	0.345193
	-0.124329	0.938229	0.345643
	-0.123608	0.941153	0.345736
	-0.123473	0.941504	0.346934
	-0.123384	0.942368	0.347635
	-0.122618	0.947111	0.347962
	-0.122315	0.949526	0.348307
	-0.122112	0.949767	0.348536
	-0.121792	0.960595	0.349307
	-0.121737	0.962107	0.349391
	-0.121516	0.968043	0.349589
	-0.121302	0.971603	0.350125
	-0.121225	0.973865	0.350214
	-0.121214	0.97492	0.350279
	-0.121143	0.977296	0.35044
	-0.120745	0.977892	0.350684
	-0.120643	0.982593	0.351212
	-0.120615	0.989142	0.351943
	-0.120575	0.991731	0.352301
	-0.120565	0.991972	0.352958
	-0.1205	1.00235	0.353005
	-0.120297	1.00389	0.35376
	-0.120075	1.02669	0.354141
	-0.119977	1.02894	0.354227
	-0.119795	1.02898	0.354582
	-0.119647	1.04746	0.355348
	-0.119091	1.05029	0.356179
	-0.118799	1.05257	0.356487
	-0.118455	1.05298	0.356747
	-0.117998	1.0535	0.357143
	-0.11776	1.06687	0.357269
	-0.1176	1.07656	0.360906
	-0.117529	1.08825	0.360964
	-0.117165	1.09288	0.362469
	-0.116489	1.10068	0.362751
	-0.115935	1.10276	0.362968
	-0.115665	1.10534	0.363203
	-0.115587	1.11377	0.363579
	-0.115426	1.11564	0.363623
	-0.114376	1.14523	0.363871
	-0.113853	1.14888	0.364723
	-0.113771	1.15141	0.365264
	-0.113497	1.1546	0.365334
	-0.11339	1.17481	0.367047
	-0.113315	1.17783	0.367359
	-0.113066	1.184	0.368025
	-0.113005	1.18412	0.36923
	-0.112608	1.18989	0.369433
	-0.112461	1.19187	0.370259
	-0.112345	1.21209	0.370538
	-0.11206	1.21322	0.37082
	-0.111727	1.21497	0.372698
	-0.111641	1.22909	0.37275
	-0.111344	1.23046	0.373813
	-0.111166	1.23811	0.375063
	-0.110803	1.24254	0.375418
	-0.110679	1.24384	0.376818
	-0.110104	1.24414	0.379215
	-0.110045	1.27476	0.379885
	-0.109495	1.28406	0.381021
	-0.109477	1.28574	0.381096
	-0.109387	1.30522	0.381257
	-0.108829	1.30606	0.381285
	-0.108744	1.33797	0.381402
	-0.108345	1.33904	0.382568
	-0.108317	1.33938	0.382865
	-0.1078	1.35052	0.385227
	-0.107512	1.35299	0.385513
	-0.107069	1.35701	0.386308
	-0.106711	1.36224	0.387151
	-0.106073	1.41526	0.388371
	-0.106067	1.4381	0.389213
	-0.105721	1.44614	0.392398
	-0.105548	1.46593	0.393744
	-0.105123	1.57318	0.394462
	-0.105045	1.57335	0.3948
	-0.104597	1.61386	0.395397
	-0.104334	1.62954	0.395564
	-0.104106	1.66835	0.397065
	-0.104038	1.69737	0.39732
	-0.103858	1.70008	0.397528
	-0.103106	1.79518	0.398196
	-0.103089	1.84293	0.39823
	-0.1028	1.95251	0.399141
	-0.102737	2.02671	0.39927
	-0.102654	2.17875	0.400796
	-0.102415	2.39333	0.402508
	-0.102168	2.5342	0.403475
	-0.101115		0.403797
	-0.101104		0.409075
	-0.101058		0.409847
	-0.100994		0.410058
	-0.100025		0.41103
	-0.0999898		0.411761
	-0.0998568		0.41497
	-0.0995091		0.41531
	-0.0994687		0.416
	-0.0993224		0.417872
	-0.099058		0.41867
	-0.0984676		0.419425
	-0.0983906		0.421175
	-0.0982169		0.422593
	-0.0977613		0.423231
	-0.0970642		0.423326
	-0.0963513		0.423374
	-0.0962593		0.429734
	-0.0956817		0.430153
	-0.094893		0.430294
	-0.0948827		0.43044
	-0.094873		0.430595
	-0.094574		0.431013
	-0.094555		0.433156
	-0.0942672		0.433287
	-0.0940206		0.434872
	-0.0939236		0.437237
	-0.0937817		0.438418
	-0.0936849		0.438482
	-0.0936743		0.439163
	-0.0935764		0.44301
	-0.093427		0.44378
	-0.0929877		0.44415
	-0.0927561		0.445394
	-0.0926782		0.448478
	-0.0923634		0.448864
	-0.0920664		0.449988
	-0.0916242		0.450544
	-0.0914791		0.450576
	-0.0914518		0.450907
	-0.0914016		0.451075
	-0.0911653		0.451089
	-0.0910247		0.451467
	-0.0907354		0.451709
	-0.0907293		0.451967
	-0.0906549		0.454109
	-0.090628		0.455243
	-0.0902935		0.456588
	-0.0895218		0.45853
	-0.089496		0.461591
	-0.0892751		0.461694
	-0.0891622		0.462544
	-0.089003		0.463918
	-0.0888275		0.466106
	-0.0885359		0.46619
	-0.0884424		0.466245
	-0.0882847		0.467007
	-0.0881617		0.467451
	-0.0874979		0.467906
	-0.0869482		0.468581
	-0.0868575		0.46865
	-0.0865246		0.468679
	-0.0862086		0.468809
	-0.0859713		0.471449
	-0.0859463		0.475031
	-0.0858241		0.476086
	-0.0853833		0.476177
	-0.0848807		0.476391
	-0.0845133		0.477063
	-0.0841979		0.484752
	-0.0839219		0.484965
	-0.0836207		0.486897
	-0.0832933		0.492068
	-0.0830859		0.492847
	-0.0829979		0.493124
	-0.0828437		0.49422
	-0.0824312		0.496074
	-0.0821636		0.496348
	-0.0821551		0.498198
	-0.0820887		0.499106
	-0.0815072		0.499917
	-0.0813494		0.501001
	-0.0812094		0.501361
	-0.0809267		0.502122
	-0.0805771		0.50374
	-0.08026		0.504003
	-0.0800425		0.504232
	-0.0798299		0.505988
	-0.0793763		0.506986
	-0.0788638		0.507694
	-0.0784003		0.508677
	-0.0782543		0.509474
	-0.0782104		0.510221
	-0.0778848		0.510595
	-0.0774713		0.51139
	-0.0769463		0.511752
	-0.0764666		0.512692
	-0.0763639		0.515074
	-0.0762436		0.517525
	-0.0755415		0.518797
	-0.0748162		0.520584
	-0.0745768		0.52199
	-0.0741368		0.526224
	-0.073874		0.530641
	-0.0736992		0.531638
	-0.0736574		0.531775
	-0.0734919		0.533116
	-0.0732591		0.533749
	-0.073067		0.533899
	-0.0728856		0.534115
	-0.0725879		0.535321
	-0.0725002		0.547922
	-0.0724512		0.549522
	-0.0724436		0.551489
	-0.0723751		0.552766
	-0.0721847		0.554359
	-0.0721582		0.555562
	-0.0721552		0.55675
	-0.0719716		0.55722
	-0.0711339		0.557361
	-0.0710776		0.559147
	-0.0708082		0.561085
	-0.0704596		0.561626
	-0.0704486		0.562158
	-0.0700785		0.565039
	-0.0698991		0.566392
	-0.0695011		0.567033
	-0.0693424		0.567918
	-0.0691084		0.572683
	-0.0684987		0.57494
	-0.0684799		0.575626
	-0.0678768		0.575701
	-0.0678608		0.576311
	-0.0676935		0.578046
	-0.0676437		0.580135
	-0.0675277		0.58044
	-0.0673766		0.581761
	-0.0673021		0.583774
	-0.0671564		0.583794
	-0.0668649		0.584576
	-0.0664802		0.584963
	-0.0663739		0.587872
	-0.0663735		0.588887
	-0.0657494		0.592721
	-0.0654568		0.595013
	-0.0648583		0.597604
	-0.0648526		0.601841
	-0.0648073		0.603523
	-0.0647169		0.604259
	-0.0640536		0.60567
	-0.0639396		0.606964
	-0.0637229		0.608569
	-0.0631561		0.61053
	-0.0630683		0.611277
	-0.0627124		0.611694
	-0.0623996		0.615136
	-0.0620876		0.616947
	-0.062063		0.616959
	-0.0619667		0.617442
	-0.0616529		0.617754
	-0.0613966		0.617853
	-0.0611141		0.619035
	-0.0608697		0.619591
	-0.0597783		0.62487
	-0.0589998		0.626463
	-0.0588327		0.62845
	-0.0586735		0.629383
	-0.0584091		0.631629
	-0.0579507		0.634943
	-0.0578205		0.634955
	-0.057648		0.635667
	-0.0572864		0.6361
	-0.0572002		0.640746
	-0.0571775		0.642006
	-0.0570958		0.643536
	-0.0567251		0.650068
	-0.056641		0.651209
	-0.0566293		0.653634
	-0.0565481		0.657737
	-0.0562938		0.6582
	-0.0553724		0.658243
	-0.0546896		0.662333
	-0.0545782		0.663817
	-0.0542696		0.665727
	-0.0541096		0.671725
	-0.0539683		0.671802
	-0.0538395		0.675025
	-0.0538045		0.675672
	-0.0537701		0.677974
	-0.0537029		0.680214
	-0.0534316		0.685552
	-0.0529968		0.693395
	-0.0525466		0.698758
	-0.052461		0.69885
	-0.0522063		0.703518
	-0.0519899		0.70357
	-0.0518364		0.709047
	-0.0514569		0.710961
	-0.0510602		0.711557
	-0.0508868		0.713527
	-0.0503767		0.720062
	-0.0503509		0.722561
	-0.0503019		0.723889
	-0.0495519		0.732111
	-0.0492871		0.733731
	-0.0491065		0.735722
	-0.0483363		0.736298
	-0.0476907		0.74152
	-0.0473523		0.745614
	-0.0467931		0.751984
	-0.0466303		0.755845
	-0.0466191		0.761273
	-0.046383		0.762722
	-0.0462819		0.765147
	-0.0461494		0.770884
	-0.045824		0.772473
	-0.0456537		0.77431
	-0.045559		0.774393
	-0.0454676		0.786789
	-0.0451105		0.78737
	-0.0450744		0.787887
	-0.045041		0.80106
	-0.0450014		0.808484
	-0.0448887		0.809085
	-0.0447773		0.813758
	-0.0445115		0.828578
	-0.0439572		0.830089
	-0.0437129		0.836891
	-0.0427962		0.845251
	-0.0427846		0.845978
	-0.0425548		0.849434
	-0.0423077		0.850829
	-0.0421937		0.852358
	-0.0419058		0.859869
	-0.0416716		0.860258
	-0.0415543		0.865097
	-0.0411664		0.868346
	-0.041063		0.869748
	-0.0407927		0.87498
	-0.040489		0.878671
	-0.0404104		0.886763
	-0.0399074		0.889996
	-0.0398318		0.903368
	-0.0398178		0.908997
	-0.0395469		0.927449
	-0.0394785		0.931297
	-0.0394656		0.932693
	-0.0393902		0.958449
	-0.0391644		0.961464
	-0.0389771		0.975627
	-0.0388641		0.980647
	-0.0387941		0.984323
	-0.0386826		0.988215
	-0.0382418		0.990496
	-0.0381435		0.991764
	-0.0372391		1.01484
	-0.037057		1.04034
	-0.036501		1.04954
	-0.0362762		1.06445
	-0.0359489		1.06466
	-0.0358499		1.07548
	-0.0355693		1.10874
	-0.035451		1.1135
	-0.0354446		1.12625
	-0.0348868		1.13891
	-0.034845		1.14266
	-0.034754		1.15969
	-0.0346389		1.15989
	-0.0346107		1.16267
	-0.034358		1.1883
	-0.0342703		1.19208
	-0.0339131		1.20593
	-0.0337722		1.20655
	-0.033695		1.21662
	-0.0336858		1.23597
	-0.033127		1.23947
	-0.0323603		1.24123
	-0.0319063		1.2678
	-0.0317439		1.28573
	-0.0316833		1.29266
	-0.0308521		1.29308
	-0.0308361		1.29555
	-0.0307491		1.30331
	-0.0306876		1.30957
	-0.0306704		1.33449
	-0.0303733		1.33631
	-0.0303318		1.34042
	-0.029677		1.3487
	-0.0295467		1.36743
	-0.029502		1.3697
	-0.0293949		1.37161
	-0.0286935		1.38435
	-0.0286383		1.44538
	-0.028634		1.44956
	-0.0284779		1.46144
	-0.0281964		1.49173
	-0.0278455		1.51538
	-0.0278415		1.57238
	-0.0277585		1.57849
	-0.027606		1.58361
	-0.0274846		1.61093
	-0.0270072		1.6245
	-0.0263831		1.64646
	-0.0261534		1.67429
	-0.0260446		1.6758
	-0.025841		1.68654
	-0.0258283		1.68875
	-0.0257129		1.78366
	-0.0255781		1.7952
	-0.0253766		1.79928
	-0.0253549		1.83288
	-0.0252386		1.88967
	-0.0247483		1.94915
	-0.0247176		2.03051
	-0.0243365		2.15605
	-0.0243158		2.17577
	-0.0242662		2.34939
	-0.0238815		2.46748
	-0.0238208		3.14568
	-0.0237282		3.18056
	-0.0232476		3.36889
	-0.0230677		3.85255
	-0.0229684		3.93585
	-0.0229629		5.40439
	-0.0228947		6.93817
	-0.0226113		7.01493
	-0.0224482		7.22034
	-0.0220577		7.45833
	-0.0220349		7.69676
	-0.0217974		8.18314
	-0.0217963		8.23056
	-0.0216482		8.80073
	-0.021501		8.94529
	-0.0213021		9.52922
[truncated: 1,679 more rows]

## Sheet: Transcript Grouping
YTHDC1 Nontargets	YTHDC1 CLIP	YTHDC1 RIP
NM_001025203	NM_000050	NM_000024
NM_145729	NM_000050	NM_000029
NM_003720	NM_000083	NM_000038
NM_001034194	NM_000094	NM_000098
NM_016079	NM_000100	NM_000113
NM_001202560	NM_000102	NM_000121
NM_003390	NM_000104	NM_000201
NM_005566	NM_000113	NM_000325
NM_198216	NM_000117	NM_000373
NM_006313	NM_000122	NM_000413
NM_032800	NM_000127	NM_000504
NM_013327	NM_000140	NM_000522
NM_203283	NM_000146	NM_000535
NM_001278645	NM_000169	NM_000598
NM_017870	NM_000175	NM_000633
NM_182977	NM_000199	NM_000660
NM_001198683	NM_000237	NM_000662
NM_005827	NM_000259	NM_000692
NM_001007468	NM_000261	NM_000747
NM_002038	NM_000273	NM_000951
NM_002178	NM_000293	NM_000958
NM_002130	NM_000301	NM_001001
NM_001177306	NM_000303	NM_001001410
NM_002270	NM_000362	NM_001001436
NM_005931	NM_000365	NM_001001662
NM_002866	NM_000402	NM_001001683
NM_001042532	NM_000405	NM_001002914
NM_019013	NM_000413	NM_001003398
NM_153326	NM_000419	NM_001004125
NM_001077525	NM_000434	NM_001004127
NR_033440	NM_000449	NM_001004301
NM_032335	NM_000454	NM_001004309
NM_004898	NM_000456	NM_001004431
NM_001191324	NM_000476	NM_001005339
NM_017816	NM_000516	NM_001005464
NR_023350	NM_000525	NM_001006681
NM_006618	NM_000527	NM_001007088
NM_004298	NM_000528	NM_001007228
NM_014288	NM_000544	NM_001007257
NM_002591	NM_000572	NM_001008215
NM_001098209	NM_000602	NM_001008223
NM_003367	NM_000660	NM_001008695
NM_014637	NM_000692	NM_001008727
NM_138467	NM_000704	NM_001010851
NM_006085	NM_000705	NM_001010868
NM_033020	NM_000735	NM_001010911
NM_005115	NM_000741	NM_001011551
NM_020912	NM_000747	NM_001012991
NM_003442	NM_000748	NM_001013672
NM_002070	NM_000771	NM_001013694
NM_001253382	NM_000825	NM_001015048
NM_145697	NM_000835	NM_001015072
NM_006589	NM_000839	NM_001017395
NM_004507	NM_000852	NM_001017923
NM_174921	NM_000875	NM_001017961
NM_181697	NM_000889	NM_001018055
NM_032458	NM_000895	NM_001018113
NM_016952	NM_000937	NM_001023561
NM_001184796	NM_000940	NM_001024599
NM_002823	NM_000955	NM_001024680
NM_004878	NM_000961	NM_001025604
NM_016223	NM_000981	NM_001025616
NM_000700	NM_001001391	NM_001029859
NM_001166588	NM_001001683	NM_001030055
NM_001204467	NM_001001936	NM_001031683
NM_006585	NM_001001973	NM_001031725
NM_000786	NM_001002	NM_001032387
NM_025104	NM_001002255	NM_001032396
NM_003487	NM_001002296	NM_001033025
NM_001024465	NM_001002811	NM_001033050
NM_016408	NM_001002858	NM_001033555
NM_003653	NM_001002877	NM_001033910
NM_198530	NM_001003703	NM_001037163
NM_024954	NM_001004	NM_001037164
NM_024072	NM_001004023	NM_001037813
NM_014750	NM_001004301	NM_001039792
NM_016404	NM_001004319	NM_001039842
NM_001164815	NM_001004334	NM_001040002
NM_000064	NM_001005417	NM_001040185
NM_006936	NM_001005920	NM_001040192
NM_014300	NM_001007070	NM_001040428
NM_004508	NM_001007532	NM_001040431
NM_015002	NM_001007533	NM_001042631
NM_006430	NM_001008394	NM_001048249
NM_019040	NM_001008540	NM_001050
NM_002314	NM_001008727	NM_001076781
NM_016023	NM_001008737	NM_001077397
NM_002727	NM_001008740	NM_001077426
NM_001357	NM_001008895	NM_001077427
NM_023072	NM_001008901	NM_001077654
NM_005863	NM_001009924	NM_001079906
NM_001278557	NM_001010	NM_001080417
NR_027122	NM_001010846	NM_001080434
NM_014365	NM_001010858	NM_001080469
NM_000110	NM_001010874	NM_001080493
NM_018098	NM_001010908	NM_001080501
NM_006520	NM_001011645	NM_001080821
NM_004159	NM_001011700	NM_001083908
NM_001167671	NM_001012241	NM_001083913
NM_032704	NM_001012502	NM_001085372
NM_206839	NM_001012614	NM_001085430
NM_002266	NM_001012642	NM_001086521
NM_138420	NM_001012968	NM_001097633
NM_003248	NM_001012969	NM_001099220
NM_007221	NM_001012971	NM_001099283
NR_073201	NM_001012993	NM_001099642
NM_032637	NM_001013625	NM_001099653
NM_001105530	NM_001013649	NM_001099858
NM_199187	NM_001014443	NM_001100818
NM_001272066	NM_001014764	NM_001102651
NM_001278708	NM_001017405	NM_001105199
NM_001190708	NM_001017917	NM_001105519
NM_001237	NM_001017923	NM_001105520
NM_201626	NM_001017964	NM_001109689
NM_015313	NM_001017975	NM_001110792
NM_001380	NM_001017979	NM_001123329
NM_001267595	NM_001017980	NM_001123375
NM_001499	NM_001018006	NM_001128214
NM_021942	NM_001018102	NM_001129996
NM_000636	NM_001018111	NM_001130162
NM_001909	NM_001018137	NM_001130864
NM_001135822	NM_001018837	NM_001131008
NM_002014	NM_001020821	NM_001134470
NM_003688	NM_001024210	NM_001134875
NM_177924	NM_001024936	NM_001135048
NM_001146289	NM_001024956	NM_001135575
NM_006364	NM_001025081	NM_001136023
NM_152420	NM_001025089	NM_001136156
NM_033103	NM_001025205	NM_001136218
NM_006793	NM_001025237	NM_001136262
NM_001199282	NM_001025242	NM_001136499
NM_001931	NM_001025433	NM_001137610
NM_015678	NM_001029863	NM_001142470
NM_022734	NM_001029870	NM_001142572
NM_006214	NM_001029882	NM_001142684
NM_001130823	NM_001029955	NM_001142730
NM_001261466	NM_001030009	NM_001143667
NM_006109	NM_001031677	NM_001143853
NM_015161	NM_001031732	NM_001143960
NM_005433	NM_001031734	NM_001143971
NM_012175	NM_001032287	NM_001144869
NM_001282875	NM_001032293	NM_001144914
NM_005733	NM_001033026	NM_001145045
NM_001096	NM_001033056	NM_001145073
NM_001110	NM_001033503	NM_001145115
NM_001067	NM_001033522	NM_001145204
NM_003374	NM_001033554	NM_001145338
NM_199290	NM_001033556	NM_001145347
NM_002808	NM_001033576	NM_001145374
NM_178001	NM_001033930	NM_001145432
NM_015268	NM_001034833	NM_001161780
NM_005781	NM_001034850	NM_001163438
NR_026545	NM_001035505	NM_001164181
NM_175866	NM_001035513	NM_001164811
NM_024745	NM_001037	NM_001164825
NM_003017	NM_001037330	NM_001166392
NM_032108	NM_001037334	NM_001166693
NM_139276	NM_001037806	NM_001170791
NM_014098	NM_001038603	NM_001172574
NM_001017962	NM_001039029	NM_001172638
NM_019026	NM_001039132	NM_001172679
NM_001199189	NM_001039349	NM_001172828
NM_001164814	NM_001039503	NM_001173128
NM_001536	NM_001039550	NM_001174159
NM_080388	NM_001039590	NM_001184718
NM_013330	NM_001039659	NM_001189
NM_004955	NM_001039802	NM_001195243
NM_019857	NM_001039842	NM_001195328
NM_002806	NM_001039848	NM_001198805
NM_001172309	NM_001039938	NM_001198806
NM_005406	NM_001040006	NM_001199135
NM_004226	NM_001040146	NM_001199324
NM_018429	NM_001040202	NM_001200
NM_199191	NM_001040436	NM_001200016
NM_018622	NM_001040874	NM_001201543
NM_001145206	NM_001042399	NM_001202457
NM_001077494	NM_001042454	NM_001204456
NM_003587	NM_001042483	NM_001214906
NM_001008541	NM_001042702	NM_001236
NM_005040	NM_001044	NM_001242312
NM_018190	NM_001044264	NM_001242739
NM_173496	NM_001044723	NM_001242850
NM_020474	NM_001048226	NM_001243704
NM_001083589	NM_001057	NM_001243753
NM_014050	NM_001065	NM_001244752
NR_039666	NM_001069	NM_001244926
NM_002881	NM_001076785	NM_001251901
NM_199246	NM_001076786	NM_001257406
NM_017572	NM_001077366	NM_001258219
NM_001099285	NM_001077488	NM_001261833
NM_018025	NM_001077497	NM_001262
NM_001098272	NM_001079809	NM_001267597
NM_001267594	NM_001079815	NM_001267728
NM_001161662	NM_001079872	NM_001267828
NM_001005498	NM_001079874	NM_001270531
NM_030771	NM_001080123	NM_001271592
NM_001171091	NM_001080414	NM_001272013
NM_004986	NM_001080417	NM_001272051
NM_006870	NM_001080441	NM_001272060
NM_006373	NM_001080442	NM_001276270
NM_013321	NM_001080453	NM_001277053
NM_015621	NM_001080472	NM_001277092
NM_198426	NM_001080477	NM_001277291
NM_002645	NM_001080491	NM_001278082
NM_001271213	NM_001080495	NM_001278163
NM_001164817	NM_001080497	NM_001278196
NR_003662	NM_001080511	NM_001282456
NM_004663	NM_001080543	NM_001282612
NM_198941	NM_001080824	NM_001282797
NM_016355	NM_001080826	NM_001284518
NM_001761	NM_001080855	NM_001286060
NM_001079818	NM_001081492	NM_001286192
NM_001077440	NM_001083590	NM_001286721
NM_006938	NM_001085372	NM_001286821
NM_005740	NM_001085463	NM_001287349
NM_004521	NM_001097620	NM_001287421
NM_004603	NM_001097636	NM_001287424
NM_000351	NM_001098477	NM_001287442
NM_001184762	NM_001098504	NM_001288645
NM_014078	NM_001098576	NM_001291281
NM_031203	NM_001098620	NM_001291310
NM_198318	NM_001099294	NM_001291812
NM_005780	NM_001099337	NM_001295
NM_138285	NM_001099402	NM_001306
NM_018339	NM_001099406	NM_001336
NM_021129	NM_001099627	NM_001361
NM_005308	NM_001099661	NM_001466
NM_003664	NM_001099693	NM_001485
NM_003286	NM_001099856	NM_001547
NR_033660	NM_001100425	NM_001548
NR_027822	NM_001100621	NM_001554
NM_006704	NM_001100876	NM_001564
NM_001199379	NM_001100916	NM_001610
NR_002837	NM_001101	NM_001661
NM_018245	NM_001101653	NM_001665
NM_003744	NM_001102612	NM_001745
NM_002629	NM_001102664	NM_001802
NM_012310	NM_001103161	NM_001806
NM_004850	NM_001104558	NM_001810
NM_001205228	NM_001105079	NM_001924
NM_001033024	NM_001105578	NM_001946
NM_194259	NM_001109763	NM_001964
NM_001255	NM_001112720	NM_002010
NM_138571	NM_001113207	NM_002073
NM_016824	NM_001113434	NM_002105
NR_036619	NM_001113495	NM_002141
NM_024876	NM_001113547	NM_002155
NM_015072	NM_001115113	NM_002194
NM_173602	NM_001120	NM_002228
NM_002300	NM_001122821	NM_002229
NM_015973	NM_001122957	NM_002237
NM_004094	NM_001123228	NM_002252
NM_002197	NM_001126117	NM_002386
NM_006136	NM_001126122	NM_002408
NM_013283	NM_001127205	NM_002564
NR_028500	NM_001127208	NM_002589
NM_138419	NM_001127401	NM_002618
NM_025233	NM_001127457	NM_002856
NM_001080432	NM_001127491	NM_002923
NM_001003712	NM_001127585	NM_002968
NM_178509	NM_001127649	NM_003068
NM_002532	NM_001127660	NM_003141
NM_015932	NM_001127889	NM_003192
NM_001184740	NM_001128203	NM_003198
NM_018221	NM_001128210	NM_003244
NM_001142286	NM_001128591	NM_003263
NM_001520	NM_001128615	NM_003347
NM_000709	NM_001128833	NM_003360
NM_030802	NM_001128847	NM_003377
NM_014026	NM_001128853	NM_003408
NM_014911	NM_001128931	NM_003416
NM_003134	NM_001129885	NM_003420
NM_002616	NM_001129898	NM_003431
NM_001173977	NM_001130006	NM_003432
NR_110787	NM_001130036	NM_003435
NM_001256763	NM_001130040	NM_003437
NM_006048	NM_001130071	NM_003440
NM_017845	NM_001130142	NM_003447
NM_031361	NM_001130146	NM_003450
NM_014043	NM_001130448	NM_003454
NM_006660	NM_001130916	NM_003455
NM_020675	NM_001130924	NM_003467
NM_020340	NM_001130929	NM_003469
NM_006443	NM_001130967	NM_003508
NM_001135191	NM_001130996	NM_003528
NM_021243	NM_001134316	NM_003535
NM_005146	NM_001134432	NM_003536
NM_033515	NM_001134439	NM_003543
NM_020639	NM_001134470	NM_003582
NM_001042492	NM_001134493	NM_003596
NM_014763	NM_001134671	NM_003620
NM_144658	NM_001134693	NM_003655
NM_153485	NM_001134709	NM_003661
NM_017867	NM_001134778	NM_003676
NM_015842	NM_001134870	NM_003683
NM_014705	NM_001134937	NM_003709
NM_017983	NM_001135049	NM_003772
NM_003350	NM_001135179	NM_003782
NM_001193397	NM_001135195	NM_003789
NR_002182	NM_001135245	NM_003804
NM_003922	NM_001135570	NM_003806
NM_024646	NM_001135580	NM_003813
NM_002787	NM_001135664	NM_003824
NM_003641	NM_001135673	NM_003844
NM_005499	NM_001135685	NM_003847
NM_145267	NM_001135702	NM_003876
NM_001271	NM_001135773	NM_003897
NM_005548	NM_001135954	NM_003943
NM_001289823	NM_001135999	NM_003950
NM_000938	NM_001136016	NM_003958
NM_203318	NM_001136139	NM_003970
NM_015032	NM_001136204	NM_004040
NM_001144072	NM_001136232	NM_004051
NM_001258374	NM_001136268	NM_004053
NM_021034	NM_001136479	NM_004085
NM_012383	NM_001136503	NM_004111
NM_001286734	NM_001136555	NM_004126
NM_000026	NM_001136562	NM_004215
NM_018071	NM_001137664	NM_004232
NM_024420	NM_001137675	NM_004234
NM_003678	NM_001142350	NM_004235
NM_005246	NM_001142466	NM_004251
NM_015312	NM_001142498	NM_004270
NM_006666	NM_001142502	NM_004278
NM_015701	NM_001142602	NM_004281
NM_001163315	NM_001142641	NM_004289
NM_025258	NM_001142645	NM_004491
NM_015474	NM_001142678	NM_004556
NR_037946	NM_001142699	NM_004589
NM_003318	NM_001142730	NM_004620
NM_001099409	NM_001142762	NM_004623
NM_001265605	NM_001142861	NM_004705
NM_001873	NM_001142886	NM_004760
NM_002364	NM_001143762	NM_004805
NM_015878	NM_001143816	NM_004831
NM_032986	NM_001143853	NM_004854
NM_001618	NM_001143886	NM_004864
NM_057175	NM_001143887	NM_004891
NM_006101	NM_001143971	NM_004907
NM_002940	NM_001143973	NM_004911
NM_003870	NM_001143980	NM_004936
NM_006086	NM_001144030	NM_004982
NM_001184720	NM_001144033	NM_005107
NM_206876	NM_001144757	NM_005113
NM_002537	NM_001144761	NM_005130
NR_106781	NM_001144831	NM_005153
NM_001190	NM_001144875	NM_005168
NM_032873	NM_001144887	NM_005194
NM_001009999	NM_001144889	NM_005195
NM_004713	NM_001144945	NM_005220
NM_023080	NM_001145104	NM_005222
NM_012124	NM_001145145	NM_005234
NM_016047	NM_001145315	NM_005250
NM_014822	NM_001145337	NM_005251
NM_001155	NM_001145357	NM_005318
NM_017801	NM_001145549	NM_005347
NM_025099	NM_001145662	NM_005354
NM_001256686	NM_001145815	NM_005371
NM_001655	NM_001145966	NM_005398
NM_005862	NM_001146009	NM_005431
NM_000722	NM_001146157	NM_005447
NR_026673	NM_001146276	NM_005450
NM_015513	NM_001159508	NM_005479
NM_032632	NM_001159531	NM_005483
NM_000386	NM_001159651	NM_005497
NM_002809	NM_001159727	NM_005513
NM_033114	NM_001159772	NM_005523
NM_017895	NM_001160183	NM_005524
NM_001114093	NM_001160234	NM_005527
NM_198097	NM_001160305	NM_005585
NM_014606	NM_001160408	NM_005642
NM_203350	NM_001160423	NM_005643
NM_005870	NM_001161331	NM_005644
NM_002764	NM_001161376	NM_005652
NM_020343	NM_001161427	NM_005654
NM_014819	NM_001161573	NM_005655
NM_002804	NM_001161625	NM_005664
NM_001146218	NM_001161708	NM_005726
NM_005665	NM_001162895	NM_005741
NM_001005476	NM_001162900	NM_005760
NM_001198665	NM_001163286	NM_005772
NM_001256802	NM_001163297	NM_005777
NM_173611	NM_001163809	NM_005800
NM_025147	NM_001164093	NM_005815
NM_001013703	NM_001164273	NM_005837
NM_001172897	NM_001164388	NM_005973
NM_138410	NM_001164459	NM_006003
NM_012137	NM_001164605	NM_006022
NM_001068	NM_001164688	NM_006029
NM_001071775	NM_001164692	NM_006042
NM_002254	NM_001164710	NM_006068
NM_001282913	NM_001164716	NM_006079
NM_017794	NM_001164722	NM_006153
NM_005230	NM_001164741	NM_006164
NM_018317	NM_001164746	NM_006194
NR_110602	NM_001164839	NM_006196
NM_005746	NM_001165	NM_006236
NM_014306	NM_001165033	NM_006300
NM_015055	NM_001165417	NM_006335
NM_015104	NM_001166054	NM_006355
NM_017705	NM_001166131	NM_006403
NM_001080512	NM_001166133	NM_006404
NM_003156	NM_001166137	NM_006414
NM_002627	NM_001166208	NM_006417
NM_012120	NM_001166392	NM_006455
NM_017864	NM_001166426	NM_006460
NM_014691	NM_001166695	NM_006493
NM_004685	NM_001167575	NM_006505
NM_080918	NM_001167733	NM_006522
NM_001287737	NM_001167942	NM_006577
NM_001127	NM_001167992	NM_006626
NM_017838	NM_001168	NM_006627
NM_015702	NM_001168331	NM_006716
NM_004231	NM_001169111	NM_006724
NM_018407	NM_001170538	NM_006753
NM_015231	NM_001170544	NM_006779
NM_003481	NM_001170629	NM_006805
NM_001160103	NM_001170721	NM_006813
NM_001261438	NM_001170807	NM_006831
NM_138389	NM_001171135	NM_006848
NM_005964	NM_001171202	NM_006897
NM_002970	NM_001171806	NM_006923
NM_020791	NM_001171868	NM_006948
NM_001943	NM_001171936	NM_006958
NR_047665	NM_001172437	NM_006959
NM_001188	NM_001172574	NM_006961
NM_001101340	NM_001172648	NM_006977
NM_002647	NM_001172663	NM_006978
NM_000521	NM_001172704	NM_006980
NM_001013838	NM_001172705	NM_006991
NM_006420	NM_001172771	NM_007034
NM_003358	NM_001172773	NM_007042
NM_001206846	NM_001172828	NM_007122
NM_024529	NM_001173	NM_007135
NM_002103	NM_001173488	NM_007147
NM_002855	NM_001174094	NM_007149
NM_020120	NM_001174102	NM_007172
NM_153698	NM_001174108	NM_007173
NM_213560	NM_001174117	NM_007204
NM_012180	NM_001174130	NM_007207
NM_015056	NM_001174138	NM_007215
NM_001243252	NM_001174159	NM_007373
NM_005498	NM_001178031	NM_012083
NM_001258316	NM_001178037	NM_012135
NM_001999	NM_001178094	NM_012151
NM_032574	NM_001184718	NM_012152
NM_001003796	NM_001184730	NM_012177
NM_001024662	NM_001184731	NM_012213
NM_003642	NM_001184745	NM_012240
NM_001289773	NM_001184906	NM_012248
NR_028100	NM_001184968	NM_012256
NM_002803	NM_001184997	NM_012258
NM_018490	NM_001190470	NM_012317
NM_015698	NM_001190702	NM_012342
NM_005027	NM_001190789	NM_012416
NM_001008528	NM_001190809	NM_012420
NM_005445	NM_001190827	NM_012421
NM_001395	NM_001190995	NM_012430
NM_014574	NM_001191	NM_012460
NM_014399	NM_001191033	NM_012482
NM_004075	NM_001193268	NM_013248
NM_001136265	NM_001193280	NM_013249
NM_014877	NM_001193301	NM_013250
NM_001252231	NM_001193416	NM_013260
NM_005645	NM_001193508	NM_013286
NM_003850	NM_001193572	NM_013332
NM_153252	NM_001193655	NM_013358
NM_002623	NM_001194	NM_013359
NM_007208	NM_001194956	NM_013361
NM_000320	NM_001195	NM_013362
NM_001769	NM_001195082	NM_013376
NM_018164	NM_001195101	NM_013393
NM_020722	NM_001195218	NM_013397
NM_005857	NM_001195259	NM_013444
NM_000971	NM_001195280	NM_013989
NM_005754	NM_001195478	NM_014015
NM_020452	NM_001195522	NM_014077
NM_173582	NM_001195528	NM_014079
NM_001130845	NM_001195555	NM_014117
NM_020421	NM_001195573	NM_014155
NM_001688	NM_001195605	NM_014167
NM_002705	NM_001195626	NM_014181
NM_032410	NM_001195639	NM_014205
NM_004661	NM_001195731	NM_014235
NM_020774	NM_001197104	NM_014264
NM_020648	NM_001197225	NM_014285
NM_020799	NM_001197238	NM_014310
NM_001144062	NM_001198535	NM_014335
NM_018946	NM_001198557	NM_014344
NM_002814	NM_001198656	NM_014347
NM_001008495	NM_001198783	NM_014409
NM_000970	NM_001198802	NM_014458
NM_001154	NM_001198842	NM_014472
NM_014709	NM_001198973	NM_014474
NM_020354	NM_001198994	NM_014480
NM_001258315	NM_001199039	NM_014484
NM_001001521	NM_001199120	NM_014506
NM_005570	NM_001199159	NM_014519
NM_002802	NM_001199237	NM_014597
NM_001139441	NM_001199260	NM_014628
NM_013436	NM_001199417	NM_014657
NM_013237	NM_001199455	NM_014672
NM_015994	NM_001199456	NM_014711
NM_002798	NM_001199469	NM_014793
NM_003707	NM_001199534	NM_014797
NM_005038	NM_001199580	NM_014805
NM_015360	NM_001199622	NM_014872
NM_015907	NM_001199693	NM_014887
NM_001098833	NM_001199694	NM_014898
NM_031216	NM_001199780	NM_014913
NM_153367	NM_001199781	NM_015021
NM_016001	NM_001199822	NM_015025
NR_027671	NM_001199878	NM_015036
NM_025182	NM_001199880	NM_015042
NM_001031717	NM_001199885	NM_015045
NM_002788	NM_001199898	NM_015154
NR_026583	NM_001199917	NM_015167
NM_001826	NM_001199919	NM_015169
NM_030793	NM_001201404	NM_015235
NM_004724	NM_001201477	NM_015251
NM_020242	NM_001201483	NM_015259
NM_002902	NM_001201576	NM_015322
NM_007212	NM_001201583	NM_015324
NM_001165414	NM_001202467	NM_015342
NM_177939	NM_001202515	NM_015368
NM_020726	NM_001203248	NM_015394
NM_018710	NM_001204	NM_015421
NM_015420	NM_001204193	NM_015428
NM_004214	NM_001204265	NM_015483
NM_025065	NM_001204299	NM_015492
NM_022761	NM_001204375	NM_015534
NM_012181	NM_001204425	NM_015617
NM_001130107	NM_001204510	NM_015649
NM_014498	NM_001205019	NM_015653
NM_001126104	NM_001206484	NM_015655
NM_138792	NM_001206799	NM_015669
NM_020365	NM_001206840	NM_015675
NM_006023	NM_001206952	NM_015676
NM_023037	NM_001207024	NM_015679
NM_006544	NM_001207030	NM_015720
NM_016073	NM_001207051	NM_015836
NM_002887	NM_001212	NM_015871
NM_007315	NM_001235	NM_015911
NM_018448	NM_001242485	NM_015922
NM_052932	NM_001242598	NM_015942
NM_004331	NM_001242640	NM_015946
NM_006256	NM_001242789	NM_015972
NM_017934	NM_001242797	NM_016074
NM_005402	NM_001242831	NM_016077
NM_005868	NM_001242884	NM_016183
NM_004458	NM_001242885	NM_016264
NM_004493	NM_001242891	NM_016270
NM_001568	NM_001242901	NM_016331
NM_003162	NM_001242902	NM_016343
NM_003098	NM_001243236	NM_016360
NM_001253	NM_001243288	NM_016391
NM_005869	NM_001243646	NM_016399
NM_003938	NM_001243658	NM_016417
NM_001145064	NM_001243738	NM_016445
NM_014634	NM_001243743	NM_016481
NM_032802	NM_001243771	NM_016487
NM_005452	NM_001243900	NM_016504
NM_001134232	NM_001243974	NM_016505
NM_173685	NM_001244638	NM_016545
NM_001325	NM_001244683	NM_016565
NM_016139	NM_001244713	NM_016618
NM_020964	NM_001244897	NM_017436
NM_030571	NM_001248008	NM_017542
NM_018128	NM_001251935	NM_017544
NM_138423	NM_001251971	NM_017580
NM_004187	NM_001252036	NM_017581
NM_033540	NM_001252073	NM_017599
NM_002428	NM_001253866	NM_017621
NM_002358	NM_001254	NM_017622
NM_001242921	NM_001256007	NM_017632
NR_037917	NM_001256105	NM_017635
NM_173814	NM_001256119	NM_017638
NM_000367	NM_001256121	NM_017652
NM_003629	NM_001256124	NM_017657
NM_001114752	NM_001256128	NM_017669
NM_020846	NM_001256135	NM_017703
NM_004370	NM_001256141	NM_017704
NM_003370	NM_001256186	NM_017776
NM_015092	NM_001256196	NM_017778
NM_006289	NM_001256264	NM_017793
NM_018141	NM_001256303	NM_017798
NM_001199900	NM_001256402	NM_017817
NM_182488	NM_001256403	NM_017819
NM_006076	NM_001256405	NM_017840
NM_006713	NM_001256442	NM_017841
NM_004317	NM_001256494	NM_017872
NM_000788	NM_001256526	NM_017879
NM_001289910	NM_001256536	NM_017897
NM_020843	NM_001256629	NM_017910
NM_004890	NM_001256787	NM_017924
NM_182922	NM_001256799	NM_017943
NM_001015877	NM_001256820	NM_017955
NM_032121	NM_001256829	NM_017956
NM_178237	NM_001256856	NM_017969
NM_005534	NM_001256875	NM_017970
NM_024819	NM_001256910	NM_018013
NM_001170649	NM_001257134	NM_018019
NM_001152	NM_001257191	NM_018039
NM_016451	NM_001257239	NM_018040
NM_000390	NM_001257293	NM_018042
NM_004092	NM_001257359	NM_018092
NM_002583	NM_001258283	NM_018103
NM_181671	NM_001258304	NM_018134
NM_182705	NM_001258307	NM_018137
NM_000310	NM_001258311	NM_018139
NM_018447	NM_001258338	NM_018143
NM_013354	NM_001258353	NM_018146
NM_001743	NM_001258411	NM_018166
NM_022488	NM_001258437	NM_018169
NM_001042679	NM_001260492	NM_018174
NM_004117	NM_001260498	NM_018202
NM_002793	NM_001261	NM_018219
NM_014611	NM_001261460	NM_018260
NM_005476	NM_001261834	NM_018285
NM_001199388	NM_001265581	NM_018322
NM_000158	NM_001265610	NM_018346
NM_004559	NM_001267582	NM_018366
NM_015306	NM_001267722	NM_018380
NR_002144	NM_001270363	NM_018404
NM_003794	NM_001270424	NM_018410
NM_007126	NM_001270434	NM_018451
NM_007055	NM_001270439	NM_018489
NM_003825	NM_001270488	NM_018664
NM_001286577	NM_001270546	NM_018696
NM_004450	NM_001270661	NM_018708
NM_004365	NM_001270733	NM_018847
NM_002812	NM_001270768	NM_018931
NM_003280	NM_001270895	NM_018932
NM_003205	NM_001271368	NM_018933
NM_194434	NM_001271428	NM_018934
NM_003795	NM_001271606	NM_018935
NM_006148	NM_001271609	NM_018936
NM_000126	NM_001271629	NM_018948
NM_005891	NM_001271669	NM_018952
NM_015938	NM_001271700	NM_018994
NM_001033	NM_001271825	NM_019003
NM_002223	NM_001271844	NM_019005
NM_138555	NM_001271869	NM_019007
NM_016142	NM_001271874	NM_019018
NM_015250	NM_001271882	NM_019037
NM_178123	NM_001271972	NM_019048
NM_000267	NM_001272053	NM_019051
NM_017647	NM_001272054	NM_019054
NM_001166691	NM_001272069	NM_019069
NM_018132	NM_001276453	NM_019089
NM_178234	NM_001276460	NM_019099
NM_012478	NM_001277155	NM_019110
NM_001695	NM_001277224	NM_019120
NM_005877	NM_001277348	NM_019591
NM_001013399	NM_001277818	NM_019610
NM_001690	NM_001278074	NM_019886
NR_106997	NM_001278162	NM_020130
NM_012469	NM_001278193	NM_020156
NM_002740	NM_001278230	NM_020177
NM_018656	NM_001278301	NM_020199
NM_022145	NM_001278310	NM_020297
NM_019004	NM_001278389	NM_020337
NM_006845	NM_001278412	NM_020368
NR_002719	NM_001278444	NM_020412
NM_003584	NM_001278494	NM_020640
NM_014668	NM_001278505	NM_020649
NM_000969	NM_001278516	NM_020657
NM_032796	NM_001278556	NM_020676
NM_001211	NM_001278557	NM_020698
NM_005788	NM_001278559	NM_020702
NM_183323	NM_001278629	NM_020714
NM_032343	NM_001278636	NM_020727
NM_000935	NM_001278641	NM_020729
NM_007027	NM_001278663	NM_020772
NM_015057	NM_001280546	NM_020786
NM_005956	NM_001280560	NM_020787
NM_002111	NM_001280792	NM_020810
NM_003753	NM_001281293	NM_020834
NM_001908	NM_001281437	NM_020860
NM_001042	NM_001281438	NM_020861
NM_004761	NM_001281495	NM_020880
NM_017768	NM_001281496	NM_020905
NM_005165	NM_001281717	NM_020924
NM_004896	NM_001281725	NM_020951
NM_005880	NM_001281732	NM_020961
NM_001988	NM_001282208	NM_021030
NM_001007793	NM_001282281	NM_021059
NM_007176	NM_001282387	NM_021075
NM_032012	NM_001282440	NM_021088
NM_005921	NM_001282530	NM_021089
NM_001144999	NM_001282532	NM_021184
NM_006868	NM_001282544	NM_021192
NM_015525	NM_001282611	NM_021217
NM_006993	NM_001282671	NM_021218
NM_001286278	NM_001282702	NM_021619
NM_181866	NM_001282729	NM_021632
NM_014820	NM_001282742	NM_021647
NM_016230	NM_001282770	NM_021705
NM_007062	NM_001282851	NM_021732
NM_001079521	NM_001282902	NM_021796
NM_018006	NM_001282963	NM_021826
NM_001256139	NM_001282985	NM_021830
NM_018126	NM_001283015	NM_021958
NM_030647	NM_001283033	NM_021960
NM_001127190	NM_001284235	NM_022044
NM_003372	NM_001284239	NM_022061
NM_001164161	NM_001284269	NM_022073
NM_001156	NM_001284299	NM_022090
NM_001007	NM_001284379	NM_022110
NM_024640	NM_001284513	NM_022149
NM_003100	NM_001286057	NM_022151
NM_016281	NM_001286194	NM_022160
NM_001930	NM_001286210	NM_022163
NM_172070	NM_001286216	NM_022338
NM_018010	NM_001286246	NM_022347
NM_030755	NM_001286381	NM_022453
NM_007192	NM_001286414	NM_022482
NM_007285	NM_001286572	NM_022494
NM_004483	NM_001286631	NM_022497
NM_173630	NM_001286695	NM_022717
NM_002335	NM_001286717	NM_022719
NM_004766	NM_001286765	NM_022768
NM_000224	NM_001286775	NM_022774
NM_002945	NM_001286808	NM_022895
NM_016371	NM_001286968	NM_022903
NM_018230	NM_001286969	NM_022913
NM_205847	NM_001287031	NM_022915
NM_152769	NM_001287045	NM_023004
NM_001042635	NM_001287248	NM_023039
NM_033426	NM_001287254	NM_023067
NM_014394	NM_001287398	NM_023070
NM_004701	NM_001287496	NM_023077
NM_002567	NM_001287498	NM_023937
NM_017735	NM_001287591	NM_024026
NR_002826	NM_001287751	NM_024028
NM_003819	NM_001287822	NM_024036
NM_014046	NM_001288624	NM_024037
NM_001017977	NM_001288647	NM_024038
NM_033225	NM_001288662	NM_024095
NM_006908	NM_001288721	NM_024106
NM_019556	NM_001288727	NM_024111
NM_030798	NM_001288733	NM_024310
NM_006039	NM_001288764	NM_024326
NM_016145	NM_001288834	NM_024493
NM_002439	NM_001288976	NM_024509
NM_014180	NM_001289053	NM_024511
NM_001199868	NM_001289090	NM_024518
NM_018046	NM_001289905	NM_024523
NM_014991	NM_001289933	NM_024544
NM_005765	NM_001289967	NM_024546
NM_005456	NM_001289968	NM_024565
NM_003909	NM_001289978	NM_024576
NM_001040118	NM_001289993	NM_024578
NM_001628	NM_001290129	NM_024585
NM_016038	NM_001290186	NM_024591
NM_020244	NM_001290261	NM_024610
NM_002800	NM_001291183	NM_024613
NM_022831	NM_001291281	NM_024617
NM_001024924	NM_001291417	NM_024620
NM_001212	NM_001291478	NM_024631
NM_001436	NM_001291496	NM_024639
NM_021204	NM_001291586	NM_024643
NM_004335	NM_001291780	NM_024644
NM_054026	NM_001291815	NM_024664
NM_005782	NM_001291921	NM_024667
NM_018060	NM_001291989	NM_024671
NM_006111	NM_001292043	NM_024675
NM_033394	NM_001293214	NM_024683
NM_178450	NM_001293216	NM_024685
NM_004985	NM_001293235	NM_024700
NM_001252053	NM_001294145	NM_024707
NM_006904	NM_001294343	NM_024713
NM_014278	NM_001297420	NM_024715
NM_014905	NM_001297437	NM_024725
NM_007013	NM_001297549	NM_024747
NM_022041	NM_001297553	NM_024770
NM_006191	NM_001297559	NM_024773
NM_001130963	NM_001297600	NM_024775
NM_001077619	NM_001297659	NM_024828
NM_001031689	NM_001297742	NM_024838
NM_002746	NM_001297754	NM_024855
NM_003731	NM_001297763	NM_024869
NM_015138	NM_001300728	NM_024871
NM_014616	NM_001300852	NM_024902
NM_012255	NM_001300859	NM_024942
NM_001042490	NM_001300905	NM_024945
NM_001012339	NM_001300914	NM_024967
NM_030962	NM_001300921	NM_025004
NM_017414	NM_001300941	NM_025040
NM_000143	NM_001300947	NM_025054
NM_018183	NM_001300959	NM_025061
NM_006773	NM_001300994	NM_025069
NM_002461	NM_001301013	NM_025106
NM_014508	NM_001301026	NM_025188
NM_001012994	NM_001301035	NM_025189
NM_001494	NM_001301068	NM_025194
NM_022648	NM_001301226	NM_025218
NM_001005	NM_001301241	NM_025231
NM_001286638	NM_001319	NM_025264
NM_030790	NM_001336	NM_030634
NM_004333	NM_001348	NM_030636
NM_007124	NM_001357	NM_030759
NR_001562	NM_001384	NM_030760
NM_018246	NM_001385	NM_030765
NR_003284	NM_001396	NM_030819
NM_001099271	NM_001398	NM_030882
NM_182623	NM_001404	NM_030940
NM_004888	NM_001407	NM_030978
NM_001283	NM_001415	NM_030980
NM_022754	NM_001418	NM_031208
NM_022832	NM_001424	NM_031212
NM_017858	NM_001425	NM_031219
NM_004157	NM_001429	NM_031284
NM_015013	NM_001430	NM_031287
NM_001001330	NM_001451	NM_031292
NM_002087	NM_001453	NM_031296
NM_001099678	NM_001456	NM_031307
NM_001253846	NM_001466	NM_031452
NM_033109	NM_001485	NM_031485
NM_001270	NM_001493	NM_031965
NM_005013	NM_001494	NM_032111
NM_032227	NM_001507	NM_032120
NM_172353	NM_001512	NM_032145
NM_001167947	NM_001513	NM_032148
NM_007118	NM_001517	NM_032164
NM_030816	NM_001533	NM_032175
NM_002631	NM_001537	NM_032177
NM_012212	NM_001540	NM_032181
NM_145859	NM_001542	NM_032184
NM_003875	NM_001543	NM_032237
NM_017918	NM_001551	NM_032290
NM_014939	NM_001552	NM_032317
NM_004330	NM_001554	NM_032338
NM_005687	NM_001568	NM_032345
NM_006809	NM_001605	NM_032364
NM_014671	NM_001619	NM_032374
NM_001134418	NM_001631	NM_032424
NM_000289	NM_001636	NM_032453
NM_006836	NM_001640	NM_032476
NM_001202431	NM_001649	NM_032479
NM_021623	NM_001660	NM_032492
NM_006421	NM_001666	NM_032507
NM_080597	NM_001672	NM_032511
NM_005342	NM_001677	NM_032521
NM_003569	NM_001679	NM_032525
NM_018112	NM_001686	NM_032530
NM_007006	NM_001697	NM_032601
NM_001799	NM_001699	NM_032728
NM_001146702	NM_001708	NM_032756
NM_005669	NM_001722	NM_032772
NM_000581	NM_001730	NM_032786
NM_022662	NM_001731	NM_032792
NM_006305	NM_001733	NM_032795
NM_006750	NM_001737	NM_032806
NM_018453	NM_001746	NM_032857
NM_001170536	NM_001748	NM_032859
NM_006293	NM_001766	NM_032862
NM_173491	NM_001774	NM_032867
NM_018313	NM_001809	NM_032881
NM_015278	NM_001821	NM_032890
NM_018362	NM_001823	NM_032898
NM_014473	NM_001824	NM_032936
NM_006486	NM_001827	NM_032937
NM_002161	NM_001864	NM_033087
NM_004128	NM_001896	NM_033089
NM_018465	NM_001934	NM_033113
NM_015622	NM_001938	NM_033160
NM_001199957	NM_001940	NM_033204
NM_145080	NM_001949	NM_033208
NM_018290	NM_001955	NM_033211
NM_024045	NM_001958	NM_033286
NM_144963	NM_001962	NM_033288
NM_012287	NM_001964	NM_033343
NM_020839	NM_001984	NM_033390
NM_001080414	NM_001992	NM_033396
NM_007051	NM_002032	NM_033414
NM_030650	NM_002043	NM_033418
NM_003798	NM_002046	NM_033445
NM_024329	NM_002048	NM_033513
NM_031412	NM_002056	NM_033549
NM_025225	NM_002068	NM_033550
NM_001130691	NM_002076	NM_033630
NM_004354	NM_002092	NM_052811
NM_018321	NM_002093	NM_052817
NM_139048	NM_002105	NM_052857
NM_003754	NM_002112	NM_052860
NM_001042683	NM_002114	NM_052864
NM_004856	NM_002116	NM_052865
NM_021074	NM_002154	NM_052923
NM_001006	NM_002166	NM_052936
NM_005603	NM_002167	NM_052937
NM_001146015	NM_002186	NM_052943
NM_052969	NM_002198	NM_052947
NM_001109977	NM_002201	NM_052972
NM_006332	NM_002213	NM_053001
NM_032989	NM_002220	NM_053045
NM_005845	NM_002221	NM_053052
NM_016275	NM_002227	NM_058169
NM_018559	NM_002230	NM_058219
NM_001168618	NM_002238	NM_078469
NM_022346	NM_002245	NM_078473
NM_001142495	NM_002251	NM_080603
NM_001923	NM_002265	NM_080605
NM_022894	NM_002268	NM_080622
NM_015962	NM_002271	NM_080653
NR_024456	NM_002286	NM_080666
NM_001244262	NM_002305	NM_080752
NM_007217	NM_002311	NM_080822
NR_027288	NM_002333	NM_080867
NM_138459	NM_002342	NM_130468
NM_001498	NM_002350	NM_130850
NM_018427	NM_002353	NM_133367
NM_003170	NM_002356	NM_133368
NM_020753	NM_002360	NM_133444
NM_001243767	NM_002376	NM_133458
NM_003703	NM_002386	NM_133502
NM_001658	NM_002390	NM_133636
NM_031308	NM_002394	NM_133639
NM_182662	NM_002406	NM_138281
NM_021622	NM_002415	NM_138297
NM_006425	NM_002428	NM_138330
NM_025234	NM_002430	NM_138333
NR_003242	NM_002444	NM_138358
NM_020820	NM_002451	NM_138364
NM_022063	NM_002467	NM_138367
NM_021629	NM_002510	NM_138369
NM_024524	NM_002513	NM_138374
NM_198236	NM_002520	NM_138417
NM_005368	NM_002522	NM_138428
NM_003659	NM_002524	NM_138440
NM_001018053	NM_002537	NM_138451
NM_003607	NM_002547	NM_138458
NM_017892	NM_002556	NM_138464
NM_001918	NM_002568	NM_138499
NR_049759	NM_002577	NM_138701
NR_002999	NM_002583	NM_138704
NM_001024948	NM_002621	NM_138771
NM_013386	NM_002646	NM_138785
NM_178439	NM_002668	NM_138811
NM_173515	NM_002676	NM_144566
NM_007269	NM_002695	NM_144574
NM_006083	NM_002700	NM_144608
NM_012084	NM_002714	NM_144680
NM_016570	NM_002745	NM_144975
NM_024953	NM_002756	NM_144976
NM_014825	NM_002792	NM_145039
NM_181836	NM_002796	NM_145058
NM_020123	NM_002810	NM_145063
NM_019109	NM_002816	NM_145102
NM_001039697	NM_002819	NM_145111
NM_001609	NM_002833	NM_145167
NM_014362	NM_002886	NM_145199
NM_001202470	NM_002903	NM_145200
NM_015456	NM_002910	NM_145204
NM_001261826	NM_002915	NM_145238
NM_017528	NM_002936	NM_145252
NM_001128148	NM_002950	NM_145253
NM_032124	NM_002972	NM_145265
NM_145860	NM_002997	NM_145266
NM_002952	NM_003003	NM_145288
NM_003496	NM_003015	NM_145291
NM_012341	NM_003041	NM_145295
NM_020314	NM_003074	NM_145312
NM_002703	NM_003082	NM_145702
NM_138387	NM_003086	NM_145715
NM_004972	NM_003088	NM_145719
NM_015177	NM_003107	NM_145805
NM_002334	NM_003109	NM_145911
NM_004341	NM_003116	NM_147134
NM_001099402	NM_003129	NM_147156
NM_004283	NM_003139	NM_147173
NM_024079	NM_003144	NM_147184
NM_198450	NM_003145	NM_147189
NM_002495	NM_003146	NM_147195
NM_004958	NM_003183	NM_148169
NM_014584	NM_003194	NM_148178
NM_025114	NM_003198	NM_152260
NM_001846	NM_003204	NM_152261
NM_015380	NM_003213	NM_152268
NR_002196	NM_003241	NM_152269
NM_030934	NM_003246	NM_152274
NM_016468	NM_003252	NM_152275
NM_006346	NM_003254	NM_152277
NM_019116	NM_003273	NM_152289
NM_004930	NM_003325	NM_152308
NM_001281	NM_003352	NM_152316
NM_001087	NM_003355	NM_152329
NM_176877	NM_003368	NM_152355
NM_016068	NM_003400	NM_152357
NM_001044385	NM_003413	NM_152361
NM_001193544	NM_003449	NM_152373
NM_133496	NM_003462	NM_152395
NM_033645	NM_003463	NM_152411
NM_006937	NM_003482	NM_152412
NM_001785	NM_003486	NM_152440
NM_001102653	NM_003489	NM_152455
NM_015295	NM_003495	NM_152475
NM_021982	NM_003508	NM_152485
NM_003000	NM_003512	NM_152504
NM_213662	NM_003530	NM_152515
NM_004447	NM_003537	NM_152517
NM_003566	NM_003550	NM_152531
NM_021130	NM_003575	NM_152544
NM_004627	NM_003576	NM_152546
NM_017946	NM_003607	NM_152563
NM_174936	NM_003612	NM_152595
NM_018026	NM_003637	NM_152597
NM_001271918	NM_003655	NM_152601
NM_005128	NM_003670	NM_152603
NM_015076	NM_003676	NM_152604
NM_006366	NM_003714	NM_152617
NM_015020	NM_003732	NM_152618
NM_016059	NM_003740	NM_152634
NM_006726	NM_003749	NM_152658
NM_007107	NM_003751	NM_152695
NM_004900	NM_003757	NM_152699
NM_021131	NM_003769	NM_152735
NM_016207	NM_003780	NM_152791
NM_001256834	NM_003794	NM_153015
NM_002410	NM_003804	NM_153028
NM_006331	NM_003824	NM_153029
NM_032016	NM_003851	NM_153219
NM_012388	NM_003862	NM_153232
NM_145730	NM_003863	NM_153271
NM_016196	NM_003876	NM_153380
NM_018256	NM_003885	NM_153687
NM_001130914	NM_003893	NM_153688
NM_001168370	NM_003897	NM_153689
NM_152434	NM_003900	NM_153711
NM_001279360	NM_003902	NM_153747
NM_020432	NM_003908	NM_153757
NM_006292	NM_003913	NM_153813
NM_017491	NM_003915	NM_170725
NM_012434	NM_003924	NM_170733
NM_004311	NM_003941	NM_172201
NM_005591	NM_003944	NM_172250
NM_016338	NM_003948	NM_173079
NM_016213	NM_003955	NM_173475
NM_018051	NM_003981	NM_173480
NM_014829	NM_003999	NM_173505
NM_012199	NM_004028	NM_173531
NM_013438	NM_004040	NM_173540
NM_152653	NM_004043	NM_173548
NM_014614	NM_004046	NM_173553
NM_020935	NM_004048	NM_173631
NM_207012	NM_004058	NM_173632
NM_001135821	NM_004064	NM_173657
NM_016542	NM_004077	NM_173680
NM_001286242	NM_004099	NM_173791
NM_153810	NM_004102	NM_173811
NM_001244604	NM_004111	NM_173824
NM_016067	NM_004140	NM_174928
NM_022748	NM_004147	NM_175856
NM_005783	NM_004152	NM_175871
NM_005640	NM_004153	NM_175872
NM_032299	NM_004158	NM_175874
NM_152740	NM_004159	NM_175876
NM_001032221	NM_004196	NM_175881
NM_005514	NM_004225	NM_175884
NR_026677	NM_004235	NM_175895
NM_004170	NM_004237	NM_175907
NM_021019	NM_004273	NM_176814
NM_031942	NM_004282	NM_178120
NM_000696	NM_004291	NM_178496
NM_006435	NM_004295	NM_178518
NM_000140	NM_004308	NM_178520
NM_001010854	NM_004323	NM_178523
NM_016530	NM_004326	NM_178544
NM_015137	NM_004331	NM_178558
NM_016937	NM_004339	NM_181354
NM_002907	NM_004344	NM_181656
NM_015906	NM_004355	NM_181708
NM_022059	NM_004359	NM_181845
NM_014956	NM_004394	NM_181877
NM_001664	NM_004398	NM_182501
NM_006758	NM_004401	NM_182627
NM_004800	NM_004417	NM_182919
NM_013995	NM_004420	NM_183005
NM_020198	NM_004422	NM_183240
NM_014639	NM_004429	NM_194284
NM_016091	NM_004431	NM_194320
NM_004069	NM_004433	NM_197956
NM_015024	NM_004435	NM_198279
NM_022451	NM_004457	NM_198457
NM_015254	NM_004489	NM_198467
NM_174916	NM_004501	NM_198474
NM_024074	NM_004503	NM_198486
NM_019072	NM_004522	NM_198494
NM_003342	NM_004523	NM_198552
NM_021237	NM_004539	NM_198567
NM_015439	NM_004549	NM_198798
NR_001434	NM_004566	NM_198880
NM_020755	NM_004589	NM_198947
NM_018097	NM_004596	NM_198988
NM_001031713	NM_004608	NM_199227
NM_032860	NM_004631	NM_199263
NM_007284	NM_004643	NM_199421
NM_003977	NM_004651	NM_199511
NM_013254	NM_004701	NM_201269
NM_031480	NM_004710	NM_201612
NM_005999	NM_004713	NM_201613
NM_014109	NM_004717	NM_201630
NM_213636	NM_004718	NM_201999
NM_003258	NM_004719	NM_203298
NM_001271887	NM_004721	NM_203344
NM_014445	NM_004750	NM_203370
NM_017906	NM_004760	NM_203390
NM_182943	NM_004768	NM_203403
NM_181521	NM_004778	NM_203434
NM_015462	NM_004779	NM_203453
NM_152272	NM_004781	NM_203462
NM_000972	NM_004788	NM_206937
NM_004564	NM_004789	NM_207332
NM_032940	NM_004804	NM_207333
NM_007241	NM_004819	NM_207371
NM_001044264	NM_004852	NM_207391
NM_006437	NM_004892	NM_207395
NM_003747	NM_004905	NM_207435
NM_006710	NM_004907	NM_207459
NM_015194	NM_004911	NM_212460
NM_031902	NM_004926	NM_212481
NM_199437	NM_004936	NM_213603
NM_001042749	NM_004953	NR_001566
NM_152624	NM_004961	NR_002186
NM_001184823	NM_004988	NR_002187
NM_001845	NM_005015	NR_002451
NM_139078	NM_005022	NR_002795
NM_003715	NM_005030	NR_002803
NM_001981	NM_005035	NR_002830
NM_001256	NM_005063	NR_002929
NM_001099692	NM_005066	NR_003148
NM_147175	NM_005069	NR_003277
NM_001146688	NM_005085	NR_003367
NM_001013625	NM_005105	NR_003494
NM_005722	NM_005121	NR_003500
NR_016021	NM_005133	NR_003578
NM_000671	NM_005169	NR_003699
NM_013233	NM_005189	NR_003713
NM_004783	NM_005206	NR_003954
NM_005516	NM_005207	NR_004846
NR_038830	NM_005208	NR_015389
NM_001668	NM_005226	NR_015404
NM_001199580	NM_005230	NR_015433
NM_006166	NM_005236	NR_015434
NM_012414	NM_005262	NR_015441
NM_016121	NM_005273	NR_015449
NM_004246	NM_005275	NR_015454
NM_014673	NM_005276	NR_023919
NR_028597	NM_005281	NR_023922
NM_018405	NM_005298	NR_024008
NM_152716	NM_005318	NR_024009
NM_000147	NM_005319	NR_024018
NM_001003810	NM_005321	NR_024045
NM_001011	NM_005329	NR_024061
NM_006467	NM_005334	NR_024101
NM_032013	NM_005335	NR_024120
NM_001172	NM_005345	NR_024158
NM_014878	NM_005346	NR_024241
NM_001039570	NM_005347	NR_024249
NM_004136	NM_005348	NR_024250
NM_144643	NM_005370	NR_024252
NM_016310	NM_005381	NR_024253
NM_152686	NM_005384	NR_024254
NM_007309	NM_005392	NR_024283
NM_001170880	NM_005401	NR_024284
NM_014846	NM_005417	NR_024322
NM_002817	NM_005426	NR_024333
NM_021203	NM_005439	NR_024388
NM_030979	NM_005483	NR_024391
NM_003940	NM_005491	NR_024408
NM_002128	NM_005505	NR_024451
NM_004147	NM_005507	NR_024452
NM_145011	NM_005511	NR_024484
NM_183404	NM_005523	NR_024539
NM_001109662	NM_005527	NR_024547
NM_031946	NM_005556	NR_024565
NM_175748	NM_005562	NR_024582
NM_004939	NM_005567	NR_024585
NM_020165	NM_005581	NR_024586
NM_003766	NM_005612	NR_026655
NM_030792	NM_005620	NR_026674
NM_182547	NM_005627	NR_026676
NM_015135	NM_005628	NR_026693
NM_002765	NM_005630	NR_026757
NM_001962	NM_005642	NR_026776
NM_004910	NM_005679	NR_026781
NM_017446	NM_005729	NR_026790
NM_006406	NM_005741	NR_026845
NM_004863	NM_005776	NR_026849
NR_034084	NM_005786	NR_026856
NM_024758	NM_005803	NR_026860
NM_018188	NM_005805	NR_026865
NM_015397	NM_005809	NR_026885
NM_005184	NM_005811	NR_026891
NM_004872	NM_005837	NR_026921
NM_017925	NM_005839	NR_026943
NM_004102	NM_005849	NR_026951
NM_001001520	NM_005850	NR_026967
NM_017681	NM_005853	NR_027027
NM_014287	NM_005856	NR_027035
NM_003756	NM_005871	NR_027053
NM_031369	NM_005872	NR_027237
NM_014296	NM_005891	NR_027249
NM_014045	NM_005895	NR_027252
NM_005359	NM_005901	NR_027263
NM_173666	NM_005911	NR_027285
NM_004454	NM_005920	NR_027292
NM_025146	NM_005927	NR_027337
NM_024092	NM_005934	NR_027387
NM_004446	NM_005953	NR_027440
NR_003288	NM_005958	NR_027442
NM_018227	NM_005961	NR_027447
NM_016396	NM_005967	NR_027634
NM_001174087	NM_005973	NR_027701
NM_005731	NM_005982	NR_028077
NM_001080424	NM_005996	NR_028090
NM_014390	NM_006011	NR_028138
NM_003828	NM_006012	NR_028301
NM_015150	NM_006015	NR_028408
NM_139235	NM_006022	NR_028415
NM_001025205	NM_006027	NR_028502
NR_003665	NM_006029	NR_028514
NM_014971	NM_006049	NR_029390
NM_014661	NM_006082	NR_029407
NM_001009	NM_006088	NR_029409
NM_013234	NM_006097	NR_029411
NM_000285	NM_006098	NR_033341
NM_003079	NM_006100	NR_033754
NM_001358	NM_006137	NR_033796
NM_001177	NM_006142	NR_033797
NM_000400	NM_006154	NR_033805
NM_000214	NM_006196	NR_033834
NM_002755	NM_006197	NR_033848
NM_015355	NM_006202	NR_033851
NM_000374	NM_006207	NR_033904
NM_023010	NM_006224	NR_033957
NM_005808	NM_006228	NR_033963
NM_012106	NM_006239	NR_034031
NM_018225	NM_006260	NR_034032
NM_016301	NM_006270	NR_034076
NM_014294	NM_006284	NR_034077
NR_026854	NM_006295	NR_034085
NM_006428	NM_006297	NR_034107
NM_001083112	NM_006317	NR_034118
NM_024604	NM_006342	NR_034147
NM_000313	NM_006346	NR_034170
NM_020765	NM_006351	NR_034171
NM_024100	NM_006362	NR_036444
NM_001135148	NM_006369	NR_036488
NM_001164164	NM_006371	NR_036490
NM_024896	NM_006379	NR_036504
NM_002485	NM_006387	NR_036530
NM_052951	NM_006389	NR_036533
NM_006325	NM_006411	NR_036538
NM_198152	NM_006426	NR_036549
NM_015934	NM_006445	NR_036592
NM_031953	NM_006460	NR_036636
NM_032810	NM_006461	NR_036647
NM_014633	NM_006462	NR_036650
NM_022845	NM_006469	NR_037177
NM_002396	NM_006492	NR_037600
NM_015469	NM_006493	NR_037631
NM_015365	NM_006503	NR_037877
NM_001344	NM_006506	NR_037934
NM_016146	NM_006511	NR_038218
NM_005744	NM_006513	NR_038262
NM_018428	NM_006521	NR_038275
NM_182640	NM_006542	NR_038366
NR_026641	NM_006545	NR_038379
NM_004444	NM_006553	NR_038429
NM_015603	NM_006559	NR_038464
NM_001039479	NM_006570	NR_038835
NM_016078	NM_006572	NR_038842
NM_001013437	NM_006586	NR_038856
NM_001033564	NM_006602	NR_038883
NM_139281	NM_006627	NR_038884
NM_014640	NM_006649	NR_038889
NM_005907	NM_006656	NR_038942
NM_015261	NM_006694	NR_038969
NM_024949	NM_006699	NR_039999
NM_024753	NM_006708	NR_040040
NM_003630	NM_006712	NR_040662
NM_014051	NM_006739	NR_045585
NM_012179	NM_006743	NR_046111
NM_152682	NM_006750	NR_046173
NM_017653	NM_006761	NR_047499
NM_016037	NM_006764	NR_049757
NM_012473	NM_006773	NR_102755
NM_005662	NM_006788	NR_103464
NM_001106	NM_006801	NR_103707
NM_052837	NM_006805	NR_103743
NM_006759	NM_006813	NR_103810
NM_015950	NM_006816	NR_103821
NM_000252	NM_006817	NR_103833
NM_003785	NM_006830	NR_103862
NM_003864	NM_006835	NR_104014
NM_014003	NM_006842	NR_104064
NM_001014443	NM_006843	NR_104599
NM_005614	NM_006845	NR_104632
NM_003668	NM_006848	NR_109950
NM_130440	NM_006861	NR_109990
NM_001239	NM_006885	NR_109995
NM_018066	NM_006887	NR_110026
NM_032864	NM_006888	NR_110032
NM_015425	NM_006893	NR_110115
NM_004595	NM_006931	NR_110177
NM_021640	NM_006942	NR_110184
NM_032383	NM_006943	NR_110257
NM_015141	NM_006948	NR_110439
NM_001009552	NM_006965	NR_110493
NM_033055	NM_006977	NR_110727
NR_075098	NM_006993	NR_110761
NR_002944	NM_006997	NR_110868
NM_017634	NM_007001	NR_111942
NM_014824	NM_007008	NR_117101
NM_000553	NM_007024	NR_120311
NM_015463	NM_007026	NR_120377
NM_001135953	NM_007030
NM_153826	NM_007043
NM_003906	NM_007057
NM_017805	NM_007058
NM_020801	NM_007106
NM_001084	NM_007111
NM_014016	NM_007129
NM_000436	NM_007130
NM_001184824	NM_007146
NM_000321	NM_007159
NM_018036	NM_007178
NM_133259	NM_007189
NM_001001563	NM_007209
NM_015059	NM_007218
NM_018269	NM_007227
NM_020236	NM_007241
NM_001144061	NM_007243
NM_001127716	NM_007255
NM_031311	NM_007278
NM_003184	NM_007279
NM_078470	NM_007342
NM_005324	NM_007372
NM_002318	NM_009590
NM_002737	NM_012073
NM_032839	NM_012083
NM_016587	NM_012111
NM_001199802	NM_012125
NM_002291	NM_012164
NM_005736	NM_012204
NM_000922	NM_012228
NM_138355	NM_012229
NM_138376	NM_012235
NM_013301	NM_012240
NM_018841	NM_012249
NM_006642	NM_012254
NM_004096	NM_012278
NR_027712	NM_012284
NM_014713	NM_012291
NR_024522	NM_012293
NM_002973	NM_012297
NM_021930	NM_012317
NM_005686	NM_012325
NM_001271014	NM_012342
NM_015097	NM_012345
NM_020381	NM_012382
NM_001142593	NM_012391
NM_004937	NM_012405
NM_019024	NM_012433
NM_004230	NM_012458
NM_014706	NM_012473
NM_004869	NM_013235
NM_001127218	NM_013242
NM_019091	NM_013247
NM_024040	NM_013261
NM_033261	NM_013278
NM_018449	NM_013280
NM_001310	NM_013286
NM_005561	NM_013293
NM_001278556	NM_013296
NM_198793	NM_013316
NM_144978	NM_013318
NM_014845	NM_013319
NM_005732	NM_013333
NM_006368	NM_013348
NM_001039844	NM_013368
NM_014297	NM_013375
NM_032509	NM_013379
NM_001916	NM_013392
NM_001004060	NM_013411
NM_006135	NM_013449
NM_001130912	NM_013974
NM_001278	NM_014018
NM_001293	NM_014047
NM_017774	NM_014106
NM_003969	NM_014117
NM_001009925	NM_014141
NM_012197	NM_014160
NM_032731	NM_014171
NM_003930	NM_014182
NM_001166687	NM_014235
NM_173834	NM_014239
NM_006416	NM_014247
NM_000183	NM_014252
NR_037847	NM_014292
NM_002372	NM_014314
NM_005481	NM_014319
NM_024573	NM_014322
NM_002726	NM_014329
NR_033248	NM_014342
NM_016224	NM_014365
NM_022917	NM_014374
NM_001792	NM_014400
NM_003291	NM_014421
NM_012133	NM_014426
NM_153042	NM_014480
NM_014648	NM_014501
NM_012245	NM_014506
NM_018671	NM_014507
NM_022459	NM_014521
NM_001632	NM_014601
NM_001199111	NM_014624
NM_000919	NM_014641
NM_006854	NM_014643
NM_006402	NM_014675
NM_001166425	NM_014679
NM_016032	NM_014680
NM_024843	NM_014685
NM_004203	NM_014699
NM_001093	NM_014712
NM_020154	NM_014726
NM_002733	NM_014730
NM_152233	NM_014737
NM_015974	NM_014740
NM_004822	NM_014755
NM_015110	NM_014760
NM_022826	NM_014762
NM_194356	NM_014779
NM_004228	NM_014787
NM_173493	NM_014823
NM_001013	NM_014838
NM_013263	NM_014840
NM_016086	NM_014851
NM_018318	NM_014855
NM_005139	NM_014874
NM_022650	NM_014884
NM_001349	NM_014887
NM_002072	NM_014891
NM_031157	NM_014898
NM_000019	NM_014901
NM_015245	NM_014924
NM_006345	NM_014931
NM_004537	NM_014960
NM_152522	NM_014977
NM_001242824	NM_014997
NM_030780	NM_014999
NM_001134231	NM_015005
NM_004656	NM_015020
NM_003071	NM_015027
NM_003954	NM_015044
NM_000422	NM_015046
NM_001408	NM_015048
NM_000234	NM_015060
NM_005804	NM_015070
NM_004124	NM_015089
NM_016322	NM_015125
NM_002555	NM_015140
NM_021239	NM_015144
NM_001031712	NM_015154
NM_020886	NM_015160
NM_003292	NM_015167
NM_018000	NM_015171
NM_000637	NM_015172
NM_019884	NM_015178
NM_002492	NM_015185
NM_145858	NM_015227
NM_017913	NM_015276
NM_005415	NM_015288
NM_018106	NM_015322
NM_001039613	NM_015325
NM_001127615	NM_015327
NM_013390	NM_015332
NM_017886	NM_015338
NM_021908	NM_015339
NM_012284	NM_015354
NM_012333	NM_015379
NR_033743	NM_015382
NM_139126	NM_015384
NM_004866	NM_015401
NM_016353	NM_015404
NM_015448	NM_015434
NM_006453	NM_015447
NM_012096	NM_015453
NM_006802	NM_015465
NM_004140	NM_015466
NM_002486	NM_015475
NM_032118	NM_015491
NM_004044	NM_015492
NM_178868	NM_015506
NM_006324	NM_015511
NM_024052	NM_015516
NM_020320	NM_015530
NM_001135044	NM_015540
NM_025235	NM_015542
NM_020131	NM_015543
NR_038443	NM_015564
NM_001029998	NM_015565
NM_016422	NM_015584
NR_077247	NM_015627
NM_004052	NM_015630
NM_005506	NM_015653
NM_024057	NM_015654
NM_015423	NM_015658
NM_004814	NM_015659
NM_014868	NM_015679
NM_001201377	NM_015694
NM_014516	NM_015710
NM_001284368	NM_015721
NM_001199	NM_015871
NM_005539	NM_015904
NM_001024674	NM_015908
NM_003104	NM_015945
NM_004475	NM_015949
NM_001035521	NM_015954
NM_022780	NM_015975
NM_002959	NM_015994
NM_001146314	NM_015995
NM_024665	NM_016002
NM_016097	NM_016016
NM_001080533	NM_016030
NM_001025593	NM_016035
NM_024996	NM_016049
NM_016070	NM_016063
NM_014502	NM_016065
NM_032816	NM_016077
NM_006319	NM_016080
NM_024541	NM_016084
NM_004698	NM_016095
NM_022051	NM_016107
NM_030627	NM_016131
NM_020441	NM_016144
NM_003831	NM_016147
NM_003468	NM_016216
NM_033415	NM_016217
NM_003932	NM_016252
NM_002998	NM_016255
NM_001290187	NM_016272
NM_012463	NM_016312
NM_006099	NM_016332
NM_004667	NM_016343
NM_007103	NM_016363
NM_001042572	NM_016403
NM_001260	NM_016474
NM_001009184	NM_016480
NM_004952	NM_016487
NM_194291	NM_016489
NM_001001132	NM_016491
NM_145246	NM_016498
NM_005530	NM_016507
NM_001081550	NM_016529
NM_001276277	NM_016561
NM_005482	NM_016594
NM_021974	NM_016604
NM_018294	NM_016626
NM_016441	NM_016639
NM_006360	NM_016647
NM_004792	NM_016649
NM_006337	NM_016657
NM_014704	NM_016932
NM_016094	NM_017420
NM_019070	NM_017437
NR_024162	NM_017452
NM_205861	NM_017456
NM_015986	NM_017510
NM_015318	NM_017515
NM_001261434	NM_017542
NM_033280	NM_017575
NM_002811	NM_017580
NM_004261	NM_017582
NM_024078	NM_017656
NM_005720	NM_017686
NM_016004	NM_017708
NM_002269	NM_017723
NM_005493	NM_017745
NM_006833	NM_017749
NM_032204	NM_017759
NM_022039	NM_017774
NM_014028	NM_017778
NM_000033	NM_017780
NM_001039887	NM_017782
NM_015966	NM_017793
NM_001079874	NM_017798
NM_014444	NM_017806
NM_032168	NM_017813
NM_032868	NM_017819
NM_001111322	NM_017822
NM_134269	NM_017825
NM_004704	NM_017837
NM_012329	NM_017846
NM_015691	NM_017848
NM_005002	NM_017849
NM_032361	NM_017851
NM_012327	NM_017854
NM_005490	NM_017860
NM_005469	NM_017877
NM_022132	NM_017892
NM_001039492	NM_017907
NM_003215	NM_017933
NM_001134493	NM_017947
NM_207318	NM_017994
NM_003362	NM_018029
NM_001105570	NM_018034
NM_015132	NM_018047
NM_020992	NM_018085
NM_138471	NM_018090
NM_014142	NM_018093
NM_001173984	NM_018107
NM_138801	NM_018121
NM_001288833	NM_018129
NM_024029	NM_018134
NM_015993	NM_018144
NM_080546	NM_018149
NM_007270	NM_018154
NM_005034	NM_018174
NM_005932	NM_018181
NM_006857	NM_018200
NM_005316	NM_018206
NM_001867	NM_018225
NM_002061	NM_018231
NM_001206739	NM_018233
NM_003618	NM_018234
NM_001135190	NM_018260
NM_006059	NM_018279
NM_001755	NM_018285
NR_003111	NM_018304
NM_022470	NM_018332
NM_001145199	NM_018356
NM_001010972	NM_018368
NM_004706	NM_018389
NM_001164239	NM_018400
NM_001195032	NM_018407
NR_026999	NM_018411
NM_001144766	NM_018416
NM_000051	NM_018446
NM_198920	NM_018462
NM_001326	NM_018467
NM_001034116	NM_018557
NM_014176	NM_018558
NM_058004	NM_018566
NM_030579	NM_018648
NM_020357	NM_018682
NM_080911	NM_018702
NM_000215	NM_018703
NM_003310	NM_018708
NM_001204426	NM_018946
NM_000262	NM_018948
NM_024936	NM_018976
NM_003805	NM_018986
NM_001243186	NM_018989
NM_001703	NM_018996
NR_110506	NM_018998
NM_015051	NM_019015
NM_007010	NM_019020
NM_005051	NM_019034
NM_016055	NM_019050
NM_022365	NM_019058
NM_017785	NM_019067
NR_026550	NM_019110
NM_032933	NM_019589
NM_001017981	NM_019592
NM_001139518	NM_019606
NM_015578	NM_019613
NM_020806	NM_019884
NR_040058	NM_019885
NM_013242	NM_019887
NM_144563	NM_019892
NM_030954	NM_020062
NM_003574	NM_020126
NM_001173408	NM_020187
NM_019106	NM_020191
NM_001693	NM_020197
NM_007054	NM_020199
NM_001483	NM_020209
NM_001145056	NM_020238
NM_016395	NM_020243
NM_005915	NM_020310
NM_139266	NM_020312
NM_001085487	NM_020368
NM_006608	NM_020369
NM_002890	NM_020370
NM_024525	NM_020375
NM_001009894	NM_020378
NM_138352	NM_020402
NM_138799	NM_020427
NM_174931	NM_020457
NM_020700	NM_020524
NM_013341	NM_020637
NM_003910	NM_020680
NM_003211	NM_020692
NM_007280	NM_020704
NM_014944	NM_020718
NM_003878	NM_020731
NM_001254	NM_020733
NM_005590	NM_020764
NM_001005369	NM_020772
NM_006755	NM_020773
NM_016732	NM_020776
NM_013432	NM_020782
NM_005836	NM_020807
NM_005552	NM_020832
NM_001009993	NM_020855
NM_014646	NM_020857
NM_001143976	NM_020860
NM_014921	NM_020861
NM_001976	NM_020905
NM_002553	NM_020936
NM_057161	NM_020943
NM_198938	NM_020950
NM_198182	NM_020954
NM_032478	NM_020979
NR_003030	NM_021003
NM_152924	NM_021009
NM_024635	NM_021019
NM_001030018	NM_021033
NM_203415	NM_021067
NM_018457	NM_021075
NM_006606	NM_021076
NM_020845	NM_021083
NM_024293	NM_021089
NM_014603	NM_021107
NM_020925	NM_021137
NM_015346	NM_021139
NM_032506	NM_021141
NM_138689	NM_021149
NM_000945	NM_021156
NM_001039569	NM_021174
NM_006252	NM_021202
NR_026680	NM_021211
NM_013323	NM_021215
NM_022095	NM_021218
NM_005176	NM_021228
NM_021177	NM_021627
NM_000100	NM_021633
NM_003815	NM_021640
NM_001206665	NM_021644
NM_152678	NM_021724
NM_006782	NM_021727
NM_032349	NM_021794
NR_033717	NM_021795
NM_001080950	NM_021923
NM_005724	NM_021938
NM_017824	NM_021939
NM_003640	NM_022002
NM_006401	NM_022060
NM_018072	NM_022075
NM_001170755	NM_022078
NM_079423	NM_022100
NM_005094	NM_022112
NM_021626	NM_022117
NM_000638	NM_022121
NM_018052	NM_022130
NM_004373	NM_022137
NM_004168	NM_022149
NM_015283	NM_022156
NM_003755	NM_022341
NM_002370	NM_022358
NM_014864	NM_022371
NR_033302	NM_022375
NM_003904	NM_022473
NM_002199	NM_022483
NR_036501	NM_022486
NM_003091	NM_022497
NM_003972	NM_022575
NM_001003722	NM_022731
NM_000532	NM_022735
NR_104456	NM_022749
NM_003183	NM_022779
NM_152729	NM_022818
NM_138392	NM_022833
NM_020890	NM_022836
NM_001553	NM_022874
NR_036510	NM_022965
NM_014424	NM_023016
NM_031449	NM_023078
NM_007345	NM_023929
NM_001984	NM_023937
NM_025009	NM_024003
NM_001172704	NM_024029
NM_007371	NM_024036
NM_020401	NM_024038
NM_003616	NM_024050
NM_148919	NM_024067
NM_017590	NM_024119
NM_014994	NM_024292
NM_020390	NM_024297
NM_000485	NM_024321
NM_004569	NM_024322
NM_006067	NM_024330
NM_001080415	NM_024334
NM_017945	NM_024336
NM_021959	NM_024408
NM_025232	NM_024504
NM_153350	NM_024523
NM_015275	NM_024531
NM_001861	NM_024569
NM_014752	NM_024578
NM_020135	NM_024589
NM_001080481	NM_024591
NM_001089591	NM_024602
NM_001080449	NM_024627
NM_018096	NM_024640
NM_001271872	NM_024641
NM_024056	NM_024656
NM_017672	NM_024658
NR_046216	NM_024660
NM_144997	NM_024662
NM_002862	NM_024670
NM_022104	NM_024671
NM_005968	NM_024684
NM_003164	NM_024704
NM_152727	NM_024738
NM_018061	NM_024747
NM_014187	NM_024755
NR_003695	NM_024786
NM_012100	NM_024792
NM_017592	NM_024805
NM_005810	NM_024815
NM_001114	NM_024871
NM_003394	NM_024877
NM_015213	NM_024881
NM_004687	NM_024906
NM_001047160	NM_024922
NM_017760	NM_024923
NM_004553	NM_024927
NM_005937	NM_024946
NM_022828	NM_024947
NM_005792	NM_025069
NM_024874	NM_025090
NM_178454	NM_025160
NM_001083893	NM_025179
NM_000255	NM_025191
NM_013403	NM_025196
NM_139283	NM_025219
NM_014089	NM_025240
NM_015113	NM_025257
NM_002982	NM_030567
NM_001034	NM_030648
NM_003689	NM_030662
NM_030808	NM_030753
NM_002137	NM_030789
NM_015124	NM_030791
NM_001184896	NM_030799
NM_001286810	NM_030907
NM_003132	NM_030912
NM_020196	NM_030919
NM_018057	NM_030922
NM_015473	NM_030939
NM_173827	NM_030943
NM_005611	NM_030952
NM_012448	NM_030965
NM_031206	NM_030978
NM_017643	NM_030980
NM_018686	NM_031209
NM_004618	NM_031212
NM_014160	NM_031219
NM_014931	NM_031231
NM_002129	NM_031263
NM_015957	NM_031283
NM_005443	NM_031286
NM_017915	NM_031297
NM_001010883	NM_031372
NM_004739	NM_031430
NM_080667	NM_031435
NR_027293	NM_031442
NM_003366	NM_031484
NM_001199198	NM_031925
NM_004356	NM_031940
NM_173694	NM_031954
NM_001025300	NM_031965
NM_018947	NM_031966
NM_053053	NM_032014
NM_001001852	NM_032015
NM_031476	NM_032019
NM_003478	NM_032037
NM_001144	NM_032050
NM_016586	NM_032145
NM_004593	NM_032151
NM_002304	NM_032172
NM_001017998	NM_032182
NM_016237	NM_032193
NM_012384	NM_032199
NM_001139457	NM_032206
NM_001142806	NM_032223
NM_001128827	NM_032242
NM_014053	NM_032276
NM_003459	NM_032286
NM_002893	NM_032287
NM_006571	NM_032301
NM_001128619	NM_032313
NM_014431	NM_032319
NR_027642	NM_032324
NM_000505	NM_032336
NM_018584	NM_032346
NM_001098426	NM_032354
NM_080660	NM_032357
NM_004708	NM_032376
NM_001032730	NM_032377
NM_138342	NM_032385
NM_000884	NM_032387
NM_004607	NM_032407
NM_015155	NM_032412
NM_000408	NM_032424
NM_022804	NM_032429
NM_001164407	NM_032435
NM_181787	NM_032444
NM_203463	NM_032476
NM_018558	NM_032490
NM_181514	NM_032492
NM_198830	NM_032525
NM_006506	NM_032561
NM_005065	NM_032578
NR_045209	NM_032609
NM_177417	NM_032626
NM_139164	NM_032634
NM_006899	NM_032635
NM_001080393	NM_032647
NM_001833	NM_032656
NM_004526	NM_032664
NM_005993	NM_032718
NM_017623	NM_032726
NM_014578	NM_032740
NM_006339	NM_032752
NM_032773	NM_032756
NM_001698	NM_032787
NM_015336	NM_032790
NM_000821	NM_032826
NM_024595	NM_032833
NM_001007561	NM_032834
NM_015710	NM_032842
NM_014859	NM_032847
NM_018706	NM_032864
NM_001987	NM_032868
NM_014670	NM_032871
NM_003150	NM_032876
NM_014293	NM_032881
NM_024333	NM_032966
NR_033417	NM_032971
NM_198563	NM_033016
NM_012393	NM_033018
NM_015891	NM_033025
NM_138796	NM_033034
NM_019028	NM_033083
NM_003064	NM_033091
NM_023935	NM_033102
NM_000858	NM_033112
NM_001013699	NM_033116
NM_080651	NM_033118
NM_001079839	NM_033140
NM_153259	NM_033194
NM_000287	NM_033211
NM_001264573	NM_033224
NM_015965	NM_033229
NM_014153	NM_033315
NM_005471	NM_033387
NM_004691	NM_033390
NM_013300	NM_033393
NM_020470	NM_033396
NM_006348	NM_033408
NM_002214	NM_033410
NM_001281535	NM_033416
NM_018368	NM_033421
NM_032515	NM_033427
NM_146387	NM_033486
NM_001752	NM_033630
NM_018439	NM_052841
NM_015143	NM_052844
NM_006208	NM_052848
NM_001278270	NM_052850
NR_002796	NM_052855
NM_001431	NM_052863
NM_000259	NM_052872
NM_004925	NM_052891
NM_001897	NM_052897
NM_174902	NM_052911
NM_013943	NM_052957
NM_024066	NM_052971
NM_002918	NM_053004
NM_005641	NM_053046
NM_144600	NM_053056
NM_017659	NM_054035
NM_032312	NM_058163
NM_000397	NM_058186
NM_020902	NM_058197
NM_014550	NM_078476
NM_022126	NM_078626
NM_153269	NM_080430
NM_020448	NM_080592
NM_005606	NM_080603
NM_020850	NM_080616
NM_007104	NM_080649
NM_007348	NM_080651
NM_016245	NM_080670
NM_004209	NM_080677
[truncated: 1,679 more rows]
