# Supplementary material for: YTHDC1 mediates nuclear export of N6-methyladenosine methylated mRNAs
Source: eLife. 2017 Oct 6;6:e31311. doi: 10.7554/eLife.31311 (PMC5648532; doi:10.7554/eLife.31311)
Supplement: Figure 4—source data 1. [file elife-31311-fig4-data1.xlsx]

## Sheet: A.B
eLIFE Figure 4AB
Subcellular EU Labeled RNA, RTPCR normalized to Control = 1
Nuclear
	siYTHDC1/siControl	Average	STDEV
APC 1	3.45815	2.89262	0.442926	p < 0.001
APC 2	2.51403
APC 3	2.56685
APC 4	3.03143
MCL1 1	4.16986	3.28624	0.842425	p = 0.002
MCL1 2	2.65864
MCL1 3	3.83706
MCL1 4	2.47942
SOX12 1	0.907519	1.3197	0.372371	p = 0.137
SOX12 2	1.11729
SOX12 3	1.71713
SOX12 4	1.53688
Cytoplasmic
APC 1	0.554785	0.624367	0.176968	p = 0.005
APC 2	0.517632
APC 3	0.888843
APC 4	0.536209
MCL1 1	0.435275	0.320903	0.198523	p < 0.001
MCL1 2	0.366021
MCL1 3	0.45376
MCL1 4	0.0285572
SOX12 1	0.456916	0.598868	0.150638	p = 0.002
SOX12 2	0.517632
SOX12 3	0.80107
SOX12 4	0.619854

## Sheet: D,F
eLIFE Figure 4DF
Subcellular Firefly/Renilla Luciferase RTPCR
Nuclear
		Average	STDEV
GSS 1	8.22491	8.23424	0.2269
GSS 2	8.39773
GSS 3	8.39773
GSS 4	7.91659
YTHDC1 1	5.71165	5.32447	0.580404	p < 0.001
YTHDC1 2	5.3496
YTHDC1 3	4.4958
YTHDC1 4	5.74084
C-terminus 1	3.47417	3.40322	0.511159	p < 0.001
C-terminus 2	2.74473
C-terminus 3	3.99077
C-terminus 4	3.40322
Cytoplasmic
GSS 1	13.0912	12.2061	2.80781
GSS 2	15.4606
GSS 3	11.4982
GSS 4	8.7746
YTHDC1 1	15.821	15.8998	0.884215	p = 0.046
YTHDC1 2	16.987
YTHDC1 3	14.826
YTHDC1 4	15.965
C-terminus 1	17.8249	16.2546	1.71025	p = 0.049
C-terminus 2	17.4581
C-terminus 3	14.1559
C-terminus 4	15.5793

## Sheet: C,E
eLIFE Figure 4CE
Firefly/Renilla Luciferase, 7h
GSS	Average	STDEV
6.88952	7.36931	0.487188
8.01317
7.45135
7.12319
YTHDC1
10.9144	11.4712	2.23674	p = 0.012
14.7483
9.75085
10.4712
C-Terminus
16.1052	16.1052	0.625539	p < 0.001
16.4609
15.2258
16.6287
