# Supplementary material for: YTHDC1 mediates nuclear export of N6-methyladenosine methylated mRNAs
Source: eLife. 2017 Oct 6;6:e31311. doi: 10.7554/eLife.31311 (PMC5648532; doi:10.7554/eLife.31311)
Supplement: Figure 5—source data 1. [file elife-31311-fig5-data1.xlsx]

## Sheet: 5C
eLIFE 5C, 6A, 6C
CLIP QQQ SRSF3, NXF1
siControl Input		Average	STDEV
0.429193		0.4	0.0344454
0.422937
0.394212
0.353658
siControl SRSF3 CLIP
1.41617		1.49902	0.0883599	p < 0.001	(versus siControl input)
1.42927
1.58042
1.57022
siControl NXF1 CLIP
0.592902		0.596391	0.0422372	p < 0.001	(versus siControl input)
0.60714
0.541781
0.64374

## Sheet: 5D
eLIFE 5D
siSRSF(n) Nuclear m6A
siControl		Average	STDEV
0.451929		0.400004	0.0521234
0.358887
0.437641
0.351557
siSRSF1
0.363929		0.361051	0.00736085	p = 0.189
0.365506
0.350052
0.364718
siSRSF3
2.24954		1.83958	0.357849	p < 0.001
2.02926
1.52674
1.55279
siSRSF9
0.281477		0.289193	0.0170233	p = 0.007
0.279898
0.280687
0.31471
siSRSF10
0.707148		0.585735	0.12345	p = 0.032
0.496873
0.675649
0.463269
