# Supplementary material for: YTHDC1 mediates nuclear export of N6-methyladenosine methylated mRNAs
Source: eLife. 2017 Oct 6;6:e31311. doi: 10.7554/eLife.31311 (PMC5648532; doi:10.7554/eLife.31311)
Supplement: Figure 5—figure supplement 4—source data 1. [file elife-31311-fig5-figsupp4-data1.xlsx]

## Sheet: Nuclear
Nuclear	siControl	siYTHDC1		siSRSF3		siMETTL3/14
APC	1	2.39496		2.32947		1.98618
APC	1	2		2.02792		1.75321
APC	1	1.40444		1.49485		1.56917
APC	1	1.41421	p = 0.016	2.04202	p=0.014	1.26576	p=0.005
MCL1	1	1.09429		1.49485		1.70527
MCL1	1	1.40444		1.76541		1.71713
MCL1	1	1.49485		1.60214		2.08493
MCL1	1	1.25701	p=0.012	2.14355	p=0.002	2.36199	p<0.001
SOX12	1	1.17283		1.42405		2.09943
SOX12	1	0.732043		1.30134		1.91853
SOX12	1	1.09429		1.55833		1.6358
SOX12	1	0.946058	p=0.88	1.09429	p=0.014	1.21419	p=0.010
HPRT1	1	1.09145		1.04247		0.927974
HPRT1	1	0.957186		1.16473		0.953702
HPRT1	1	0.962436		0.846745		0.983725
HPRT1	1	0.899653	p=0.595	0.790041	p=0.656	1.04473	p=0.337

## Sheet: Cytoplasmic
Cytoplasmic	siControl		siYTHDC1		siSRSF3		siMETTL3/14
APC	1		0.716978		0.570382		6.40856
APC	1		0.61132		0.566442		4.31691
APC	1		0.655197		0.617924		4.82323
APC	1		0.673617	p<0.001	0.594604	p<0.001	4.34694	p<0.001
MCL1	1		0.68302		0.590496		3.13834
MCL1	1		0.476319		0.846745		2.56685
MCL1	1		0.539614		0.539614		3.11666
MCL1	1		0.82932	p=0.003	0.82932	p=0.010	2.44528	p<0.001
SOX12	1		0.913831		0.562529		1.42405
SOX12	1		0.716978		0.524858		1.30134
SOX12	1		0.586417		0.586417		1.44393
SOX12	1		0.624165	p=0.007	0.624165	p<0.001	1.34723	p<0.001
HPRT1	1		1.09429		0.911208		1.16338
HPRT1	1		0.716978		0.933063		1.18478
HPRT1	1		1.04972		1.10145		0.869021
HPRT1	1		1.15669	p=0.961	1.08155	p=0.923	0.883399	p=0.801
