# Supplementary material for: YTHDC1 mediates nuclear export of N6-methyladenosine methylated mRNAs
Source: eLife. 2017 Oct 6;6:e31311. doi: 10.7554/eLife.31311 (PMC5648532; doi:10.7554/eLife.31311)
Supplement: Figure 6—source data 1. [file elife-31311-fig6-data1.xlsx]

## Sheet: Sheet1
eLIFE 6A, 6C
CLIP QQQ SRSF3, NXF1
siControl Input		Average	STDEV
0.429193		0.4	0.0344454
0.422937
0.394212
0.353658
siControl SRSF3 CLIP
1.41617		1.49902	0.0883599	p < 0.001	(versus siControl input)
1.42927
1.58042
1.57022
siControl NXF1 CLIP
0.592902		0.596391	0.0422372	p < 0.001	(versus siControl input)
0.60714
0.541781
0.64374
siYTHDC1 Input
0.486563
0.409862
0.498789
0.418084
siYTHDC1 SRSF3 CLIP
0.990558		1.13771	0.17617	p = 0.010	(versus siControl SRSF3 CLIP)
0.984167
1.2515
1.3246
siYTHDC1 NXF1 CLIP
0.423094		0.422745		p < 0.001	(versus siControl NXF1 CLIP)
0.436058
0.40148
0.430349
