# Supplementary material for: YTHDC1 mediates nuclear export of N6-methyladenosine methylated mRNAs
Source: eLife. 2017 Oct 6;6:e31311. doi: 10.7554/eLife.31311 (PMC5648532; doi:10.7554/eLife.31311)
Supplement: Figure 7—source data 1. [file elife-31311-fig7-data1.xlsx]

## Sheet: Nuclear
YTHDC1 Targets (all) FPKM >1			YTHDC1 Nontargets (all) FPKM >1			YTHDC1-SRSF3-cotargets FPKM >1			YTHDC1-SRSF3-nontargets FPKM >1
log2(siYTHDC1/siControl)	Cumulative Fraction		log2(siYTHDC1/siControl)	Cumulative Fraction		log2(siYTHDC1/siControl)	Cumulative Fraction		log2(siYTHDC1/siControl)	Cumulative Fraction
-1.3697	0.00230415		-1.95079	0.000271887		-11.4956	0.00295858		-9.17911	0.00325733
-1.02197	0.00460829		-1.88967	0.000543774		-10.5891	0.00591716		-8.23164	0.00651466
-0.989799	0.00691244		-1.81701	0.000815661		-10.3778	0.00887574		-1.78478	0.00977199
-0.906457	0.00921659		-1.64337	0.00108755		-5.26653	0.0118343		-1.58397	0.0130293
-0.850829	0.0115207		-1.64097	0.00135943		-4.74424	0.0147929		-1.47067	0.0162866
-0.829873	0.0138249		-1.57588	0.00163132		-3.05257	0.0177515		-1.4668	0.019544
-0.738521	0.016129		-1.51915	0.00190321		-2.52594	0.0207101		-1.41693	0.0228013
-0.675672	0.0184332		-1.47881	0.0021751		-2.10196	0.0236686		-1.3345	0.0260586
-0.650068	0.0207373		-1.46308	0.00244698		-1.7377	0.0266272		-1.23646	0.029316
-0.643536	0.0230415		-1.39935	0.00271887		-1.6158	0.0295858		-1.04214	0.0325733
-0.583794	0.0253456		-1.39207	0.00299076		-1.51538	0.0325444		-0.949678	0.0358306
-0.567463	0.0276498		-1.34968	0.00326264		-1.22472	0.035503		-0.882118	0.0390879
-0.566392	0.0299539		-1.34563	0.00353453		-1.21138	0.0384615		-0.868917	0.0423453
-0.557361	0.0322581		-1.33868	0.00380642		-1.19818	0.0414201		-0.860221	0.0456026
-0.554359	0.0345622		-1.2995	0.0040783		-1.04022	0.0443787		-0.70867	0.0488599
-0.552531	0.0368664		-1.29411	0.00435019		-1.02507	0.0473373		-0.707505	0.0521173
-0.547922	0.0391705		-1.27964	0.00462208		-0.955168	0.0502959		-0.706446	0.0553746
-0.546406	0.0414747		-1.23474	0.00489396		-0.838682	0.0532544		-0.668711	0.0586319
-0.533116	0.0437788		-1.21358	0.00516585		-0.804996	0.056213		-0.661316	0.0618893
-0.530641	0.0460829		-1.17675	0.00543774		-0.754434	0.0591716		-0.635747	0.0651466
-0.525884	0.0483871		-1.16812	0.00570962		-0.675672	0.0621302		-0.615935	0.0684039
-0.520195	0.0506912		-1.15846	0.00598151		-0.650068	0.0650888		-0.525895	0.0716612
-0.514142	0.0529954		-1.13166	0.0062534		-0.643536	0.0680473		-0.523976	0.0749186
-0.510221	0.0552995		-1.12934	0.00652529		-0.583794	0.0710059		-0.514916	0.0781759
-0.505093	0.0576037		-1.10648	0.00679717		-0.567463	0.0739645		-0.491712	0.0814332
-0.499106	0.0599078		-1.09609	0.00706906		-0.566392	0.0769231		-0.466338	0.0846906
-0.486897	0.062212		-1.06901	0.00734095		-0.560872	0.0798817		-0.428748	0.0879479
-0.475031	0.0645161		-1.0486	0.00761283		-0.557361	0.0828402		-0.428723	0.0912052
-0.475027	0.0668203		-1.04707	0.00788472		-0.554359	0.0857988		-0.385316	0.0944625
-0.46502	0.0691244		-1.04119	0.00815661		-0.533116	0.0887574		-0.382649	0.0977199
-0.46121	0.0714286		-1.02537	0.00842849		-0.530641	0.091716		-0.378481	0.100977
-0.452274	0.0737327		-1.01525	0.00870038		-0.520195	0.0946746		-0.374008	0.104235
-0.450468	0.0760369		-1.00348	0.00897227		-0.514142	0.0976331		-0.358042	0.107492
-0.448858	0.078341		-0.977365	0.00924415		-0.512597	0.100592		-0.354714	0.110749
-0.448716	0.0806452		-0.977161	0.00951604		-0.505093	0.10355		-0.338562	0.114007
-0.444962	0.0829493		-0.976402	0.00978793		-0.501325	0.106509		-0.336446	0.117264
-0.425687	0.0852535		-0.973332	0.0100598		-0.499106	0.109467		-0.323801	0.120521
-0.417882	0.0875576		-0.9726	0.0103317		-0.475031	0.112426		-0.3236	0.123779
-0.403797	0.0898618		-0.959465	0.0106036		-0.475027	0.115385		-0.323194	0.127036
-0.389872	0.0921659		-0.935468	0.0108755		-0.46121	0.118343		-0.318194	0.130293
-0.388371	0.09447		-0.93294	0.0111474		-0.454109	0.121302		-0.316497	0.13355
-0.381021	0.0967742		-0.908266	0.0114192		-0.452274	0.12426		-0.30519	0.136808
-0.371798	0.0990783		-0.885895	0.0116911		-0.450468	0.127219		-0.300348	0.140065
-0.368025	0.101382		-0.878041	0.011963		-0.448716	0.130178		-0.298858	0.143322
-0.365809	0.103687		-0.871203	0.0122349		-0.444962	0.133136		-0.27044	0.14658
-0.364723	0.105991		-0.867013	0.0125068		-0.444408	0.136095		-0.268943	0.149837
-0.363871	0.108295		-0.865903	0.0127787		-0.417882	0.139053		-0.267781	0.153094
-0.355348	0.110599		-0.864745	0.0130506		-0.403797	0.142012		-0.267565	0.156352
-0.354141	0.112903		-0.857	0.0133225		-0.394462	0.14497		-0.259304	0.159609
-0.350125	0.115207		-0.849072	0.0135943		-0.389872	0.147929		-0.254851	0.162866
-0.348899	0.117512		-0.848852	0.0138662		-0.388371	0.150888		-0.254359	0.166124
-0.345736	0.119816		-0.846265	0.0141381		-0.381021	0.153846		-0.248648	0.169381
-0.327591	0.12212		-0.843854	0.01441		-0.371798	0.156805		-0.247961	0.172638
-0.310222	0.124424		-0.840623	0.0146819		-0.368025	0.159763		-0.246877	0.175896
-0.30403	0.126728		-0.825521	0.0149538		-0.364723	0.162722		-0.244085	0.179153
-0.303682	0.129032		-0.82533	0.0152257		-0.354141	0.16568		-0.241601	0.18241
-0.298626	0.131336		-0.824649	0.0154976		-0.327591	0.168639		-0.2387	0.185668
-0.297958	0.133641		-0.822735	0.0157694		-0.30403	0.171598		-0.23635	0.188925
-0.29165	0.135945		-0.821615	0.0160413		-0.303682	0.174556		-0.23228	0.192182
-0.289387	0.138249		-0.819915	0.0163132		-0.298626	0.177515		-0.231507	0.19544
-0.282882	0.140553		-0.814673	0.0165851		-0.297958	0.180473		-0.229625	0.198697
-0.277383	0.142857		-0.808862	0.016857		-0.277383	0.183432		-0.22953	0.201954
-0.276691	0.145161		-0.797525	0.0171289		-0.276691	0.186391		-0.227642	0.205212
-0.276218	0.147465		-0.792058	0.0174008		-0.276218	0.189349		-0.225924	0.208469
-0.275641	0.14977		-0.786365	0.0176726		-0.269226	0.192308		-0.224563	0.211726
-0.275597	0.152074		-0.786193	0.0179445		-0.266168	0.195266		-0.222557	0.214984
-0.269226	0.154378		-0.784666	0.0182164		-0.263101	0.198225		-0.214276	0.218241
-0.266168	0.156682		-0.782675	0.0184883		-0.262738	0.201183		-0.209479	0.221498
-0.264315	0.158986		-0.781939	0.0187602		-0.260483	0.204142		-0.209429	0.224756
-0.263101	0.16129		-0.764261	0.0190321		-0.253287	0.207101		-0.204306	0.228013
-0.262738	0.163594		-0.76263	0.019304		-0.249213	0.210059		-0.200059	0.23127
-0.26066	0.165899		-0.762488	0.0195759		-0.246507	0.213018		-0.198913	0.234528
-0.260568	0.168203		-0.762415	0.0198477		-0.24591	0.215976		-0.195822	0.237785
-0.260483	0.170507		-0.762264	0.0201196		-0.239164	0.218935		-0.195756	0.241042
-0.253287	0.172811		-0.760746	0.0203915		-0.238866	0.221893		-0.190808	0.2443
-0.249213	0.175115		-0.758898	0.0206634		-0.237828	0.224852		-0.189772	0.247557
-0.246507	0.177419		-0.75283	0.0209353		-0.23622	0.227811		-0.182253	0.250814
-0.246365	0.179724		-0.75275	0.0212072		-0.231594	0.230769		-0.180561	0.254072
-0.24591	0.182028		-0.750544	0.0214791		-0.230468	0.233728		-0.178928	0.257329
-0.240622	0.184332		-0.749636	0.021751		-0.224037	0.236686		-0.178377	0.260586
-0.239164	0.186636		-0.746588	0.0220228		-0.216837	0.239645		-0.175538	0.263844
-0.238866	0.18894		-0.746394	0.0222947		-0.215005	0.242604		-0.174886	0.267101
-0.237828	0.191244		-0.741704	0.0225666		-0.205133	0.245562		-0.174281	0.270358
-0.23622	0.193548		-0.741085	0.0228385		-0.196967	0.248521		-0.169628	0.273616
-0.234798	0.195853		-0.73935	0.0231104		-0.196126	0.251479		-0.167842	0.276873
-0.234667	0.198157		-0.738966	0.0233823		-0.195197	0.254438		-0.164565	0.28013
-0.231594	0.200461		-0.737341	0.0236542		-0.194926	0.257396		-0.163429	0.283388
-0.230468	0.202765		-0.737234	0.023926		-0.184026	0.260355		-0.152256	0.286645
-0.228928	0.205069		-0.736298	0.0241979		-0.179898	0.263314		-0.14991	0.289902
-0.227933	0.207373		-0.735918	0.0244698		-0.179283	0.266272		-0.149078	0.29316
-0.224037	0.209677		-0.735074	0.0247417		-0.173926	0.269231		-0.148459	0.296417
-0.223428	0.211982		-0.733731	0.0250136		-0.172814	0.272189		-0.146878	0.299674
-0.22288	0.214286		-0.733525	0.0252855		-0.165196	0.275148		-0.139434	0.302932
-0.215005	0.21659		-0.732111	0.0255574		-0.160983	0.278107		-0.132232	0.306189
-0.210482	0.218894		-0.730257	0.0258293		-0.149858	0.281065		-0.129008	0.309446
-0.209311	0.221198		-0.726712	0.0261011		-0.14798	0.284024		-0.1286	0.312704
-0.205133	0.223502		-0.726086	0.026373		-0.14624	0.286982		-0.123502	0.315961
-0.196967	0.225806		-0.722561	0.0266449		-0.144399	0.289941		-0.122985	0.319218
-0.196126	0.228111		-0.722331	0.0269168		-0.143216	0.292899		-0.122649	0.322476
-0.195197	0.230415		-0.722078	0.0271887		-0.140961	0.295858		-0.120466	0.325733
-0.194926	0.232719		-0.720917	0.0274606		-0.140713	0.298817		-0.11504	0.32899
-0.184026	0.235023		-0.720592	0.0277325		-0.137575	0.301775		-0.113765	0.332248
-0.18388	0.237327		-0.719036	0.0280044		-0.133079	0.304734		-0.110195	0.335505
-0.179898	0.239631		-0.716512	0.0282762		-0.132066	0.307692		-0.110042	0.338762
-0.179283	0.241935		-0.71636	0.0285481		-0.130194	0.310651		-0.109554	0.34202
-0.173926	0.24424		-0.712226	0.02882		-0.129996	0.313609		-0.109316	0.345277
-0.172814	0.246544		-0.711131	0.0290919		-0.127969	0.316568		-0.108893	0.348534
-0.172558	0.248848		-0.707709	0.0293638		-0.127487	0.319527		-0.105371	0.351792
-0.171619	0.251152		-0.707511	0.0296357		-0.119853	0.322485		-0.104808	0.355049
-0.171569	0.253456		-0.703594	0.0299076		-0.113094	0.325444		-0.103251	0.358306
-0.170074	0.25576		-0.70261	0.0301794		-0.10353	0.328402		-0.0998556	0.361564
-0.169303	0.258065		-0.699916	0.0304513		-0.100513	0.331361		-0.0978085	0.364821
-0.168982	0.260369		-0.68923	0.0307232		-0.0937921	0.33432		-0.0976627	0.368078
-0.165256	0.262673		-0.687764	0.0309951		-0.0884837	0.337278		-0.0969409	0.371336
-0.165196	0.264977		-0.686732	0.031267		-0.0853571	0.340237		-0.0922419	0.374593
-0.160983	0.267281		-0.685222	0.0315389		-0.0824438	0.343195		-0.0891786	0.37785
-0.160761	0.269585		-0.684954	0.0318108		-0.0804063	0.346154		-0.0869449	0.381107
-0.152233	0.271889		-0.680018	0.0320827		-0.0740825	0.349112		-0.0805809	0.384365
-0.15092	0.274194		-0.672305	0.0323545		-0.0715648	0.352071		-0.0760652	0.387622
-0.149858	0.276498		-0.671758	0.0326264		-0.0710769	0.35503		-0.0735901	0.390879
-0.14798	0.278802		-0.670726	0.0328983		-0.0698276	0.357988		-0.0670042	0.394137
-0.14624	0.281106		-0.670499	0.0331702		-0.0665356	0.360947		-0.0665778	0.397394
-0.143216	0.28341		-0.668477	0.0334421		-0.0656897	0.363905		-0.0648239	0.400651
-0.140961	0.285714		-0.667554	0.033714		-0.0590523	0.366864		-0.06348	0.403909
-0.140713	0.288018		-0.666542	0.0339859		-0.0580285	0.369822		-0.059158	0.407166
-0.139111	0.290323		-0.665067	0.0342577		-0.0539169	0.372781		-0.0584555	0.410423
-0.137575	0.292627		-0.66174	0.0345296		-0.0535079	0.37574		-0.0565355	0.413681
-0.133079	0.294931		-0.660974	0.0348015		-0.0484511	0.378698		-0.0564172	0.416938
-0.132066	0.297235		-0.660483	0.0350734		-0.0484379	0.381657		-0.0522635	0.420195
-0.131982	0.299539		-0.659222	0.0353453		-0.0464389	0.384615		-0.0510809	0.423453
-0.130194	0.301843		-0.658849	0.0356172		-0.045757	0.387574		-0.0507973	0.42671
-0.129996	0.304147		-0.655938	0.0358891		-0.0445203	0.390533		-0.0429162	0.429967
-0.129916	0.306452		-0.65534	0.036161		-0.0426656	0.393491		-0.0427158	0.433225
-0.127969	0.308756		-0.655216	0.0364328		-0.0419511	0.39645		-0.0392002	0.436482
-0.127487	0.31106		-0.654607	0.0367047		-0.0392576	0.399408		-0.0373256	0.439739
-0.120603	0.313364		-0.651086	0.0369766		-0.0363161	0.402367		-0.0372395	0.442997
-0.119853	0.315668		-0.650993	0.0372485		-0.0341245	0.405325		-0.0361283	0.446254
-0.119525	0.317972		-0.649245	0.0375204		-0.0336642	0.408284		-0.0322347	0.449511
-0.118302	0.320276		-0.648395	0.0377923		-0.0204333	0.411243		-0.0304198	0.452769
-0.11821	0.322581		-0.645156	0.0380642		-0.0191967	0.414201		-0.0289681	0.456026
-0.116081	0.324885		-0.644847	0.0383361		-0.0170827	0.41716		-0.0268853	0.459283
-0.113094	0.327189		-0.644626	0.0386079		-0.0163553	0.420118		-0.0257452	0.462541
-0.10353	0.329493		-0.643645	0.0388798		-0.00867376	0.423077		-0.0245695	0.465798
-0.102575	0.331797		-0.636311	0.0391517		-0.00561185	0.426036		-0.018027	0.469055
-0.100513	0.334101		-0.636199	0.0394236		-0.00443688	0.428994		-0.0168036	0.472313
-0.0986715	0.336406		-0.635447	0.0396955		-0.0026029	0.431953		-0.0122526	0.47557
-0.0982541	0.33871		-0.634953	0.0399674		-0.00220727	0.434911		-0.00571801	0.478827
-0.0937921	0.341014		-0.63446	0.0402393		0.000441526	0.43787		-0.00368212	0.482085
-0.0932078	0.343318		-0.633125	0.0405111		0.00607788	0.440828		-0.00273962	0.485342
-0.0921966	0.345622		-0.632672	0.040783		0.00785093	0.443787		-0.00263945	0.488599
-0.0915811	0.347926		-0.629149	0.0410549		0.00807076	0.446746		-0.00181945	0.491857
-0.0871035	0.35023		-0.628928	0.0413268		0.010293	0.449704		-0.00144547	0.495114
-0.085618	0.352535		-0.626383	0.0415987		0.0103529	0.452663		-0.000467888	0.498371
-0.0853571	0.354839		-0.626334	0.0418706		0.0198231	0.455621		-0.000237855	0.501629
-0.0824438	0.357143		-0.625839	0.0421425		0.0246081	0.45858		0	0.504886
-0.0804063	0.359447		-0.622626	0.0424144		0.0249701	0.461538		0	0.508143
-0.0740873	0.361751		-0.622546	0.0426862		0.0311114	0.464497		0	0.511401
-0.0740825	0.364055		-0.619035	0.0429581		0.0324157	0.467456		0.00104426	0.514658
-0.0740167	0.366359		-0.618921	0.04323		0.0340192	0.470414		0.0074336	0.517915
-0.0715648	0.368664		-0.617643	0.0435019		0.0373074	0.473373		0.00970031	0.521173
-0.0710769	0.370968		-0.61754	0.0437738		0.03735	0.476331		0.0132302	0.52443
-0.0698276	0.373272		-0.617448	0.0440457		0.048252	0.47929		0.0189075	0.527687
-0.0678268	0.375576		-0.61232	0.0443176		0.0497023	0.482249		0.01908	0.530945
-0.0669559	0.37788		-0.612093	0.0445895		0.0611103	0.485207		0.0205567	0.534202
-0.0665356	0.380184		-0.610781	0.0448613		0.0669374	0.488166		0.0218743	0.537459
-0.0665254	0.382488		-0.609624	0.0451332		0.0671961	0.491124		0.0319764	0.540717
-0.0656897	0.384793		-0.609623	0.0454051		0.0681035	0.494083		0.0353122	0.543974
-0.061335	0.387097		-0.608827	0.045677		0.0698973	0.497041		0.0358091	0.547231
-0.0590523	0.389401		-0.605943	0.0459489		0.0736307	0.5		0.0360557	0.550489
-0.0580285	0.391705		-0.605439	0.0462208		0.0737563	0.502959		0.036095	0.553746
-0.0553507	0.394009		-0.604995	0.0464927		0.0759254	0.505917		0.0412049	0.557003
-0.0535079	0.396313		-0.604522	0.0467645		0.0785777	0.508876		0.0429398	0.560261
-0.0484511	0.398618		-0.604279	0.0470364		0.0806783	0.511834		0.0432962	0.563518
-0.0464389	0.400922		-0.604153	0.0473083		0.0817636	0.514793		0.0505887	0.566775
-0.045757	0.403226		-0.603817	0.0475802		0.082321	0.517751		0.0512782	0.570033
-0.0445203	0.40553		-0.602471	0.0478521		0.0825241	0.52071		0.0523007	0.57329
-0.0426656	0.407834		-0.59851	0.048124		0.0907468	0.523669		0.0525465	0.576547
-0.0419511	0.410138		-0.595632	0.0483959		0.0907602	0.526627		0.0621192	0.579805
-0.0392576	0.412442		-0.592713	0.0486678		0.0974157	0.529586		0.0631698	0.583062
-0.0391715	0.414747		-0.591333	0.0489396		0.10079	0.532544		0.0645226	0.586319
-0.0385941	0.417051		-0.591193	0.0492115		0.101456	0.535503		0.0656281	0.589577
-0.0363161	0.419355		-0.591081	0.0494834		0.102551	0.538462		0.0728312	0.592834
-0.0341245	0.421659		-0.590436	0.0497553		0.105057	0.54142		0.0744074	0.596091
-0.0336642	0.423963		-0.58988	0.0500272		0.106526	0.544379		0.0746732	0.599349
-0.0319211	0.426267		-0.588336	0.0502991		0.106914	0.547337		0.0771208	0.602606
-0.0273177	0.428571		-0.587872	0.050571		0.108133	0.550296		0.0776318	0.605863
-0.0264454	0.430876		-0.584816	0.0508428		0.109544	0.553254		0.0806659	0.609121
-0.0225565	0.43318		-0.584713	0.0511147		0.109664	0.556213		0.0856267	0.612378
-0.0205334	0.435484		-0.58411	0.0513866		0.110173	0.559172		0.0877839	0.615635
-0.0204333	0.437788		-0.583719	0.0516585		0.110651	0.56213		0.0931066	0.618893
-0.0191967	0.440092		-0.583184	0.0519304		0.111762	0.565089		0.0948694	0.62215
-0.0184247	0.442396		-0.58268	0.0522023		0.112467	0.568047		0.0993031	0.625407
-0.0163553	0.4447		-0.582111	0.0524742		0.114268	0.571006		0.103005	0.628664
-0.0158099	0.447005		-0.581392	0.0527461		0.115943	0.573964		0.105522	0.631922
-0.0148292	0.449309		-0.577437	0.0530179		0.116142	0.576923		0.106767	0.635179
-0.0121499	0.451613		-0.577107	0.0532898		0.118675	0.579882		0.107689	0.638436
-0.0118631	0.453917		-0.576598	0.0535617		0.120208	0.58284		0.114557	0.641694
-0.00928864	0.456221		-0.574764	0.0538336		0.135346	0.585799		0.117884	0.644951
-0.00867376	0.458525		-0.572604	0.0541055		0.140002	0.588757		0.122782	0.648208
-0.00578989	0.460829		-0.572009	0.0543774		0.140086	0.591716		0.122931	0.651466
-0.00561185	0.463134		-0.571681	0.0546493		0.143521	0.594675		0.126087	0.654723
-0.00443688	0.465438		-0.56717	0.0549212		0.148161	0.597633		0.126321	0.65798
-0.0040486	0.467742		-0.565058	0.055193		0.148281	0.600592		0.126899	0.661238
-0.0026029	0.470046		-0.56436	0.0554649		0.155522	0.60355		0.127555	0.664495
-0.00220727	0.47235		-0.563999	0.0557368		0.158966	0.606509		0.141345	0.667752
0.000441526	0.474654		-0.563305	0.0560087		0.160782	0.609467		0.148539	0.67101
0.00607788	0.476959		-0.560387	0.0562806		0.168786	0.612426		0.153353	0.674267
0.0067986	0.479263		-0.555997	0.0565525		0.17376	0.615385		0.154446	0.677524
0.00785093	0.481567		-0.555221	0.0568244		0.178295	0.618343		0.156592	0.680782
0.010293	0.483871		-0.554834	0.0570962		0.178957	0.621302		0.160645	0.684039
0.0103529	0.486175		-0.554415	0.0573681		0.179449	0.62426		0.165198	0.687296
0.0106999	0.488479		-0.55373	0.05764		0.179733	0.627219		0.166336	0.690554
0.0126133	0.490783		-0.553397	0.0579119		0.181149	0.630178		0.170712	0.693811
0.0190914	0.493088		-0.552393	0.0581838		0.182158	0.633136		0.171896	0.697068
0.0198231	0.495392		-0.551739	0.0584557		0.183364	0.636095		0.179374	0.700326
0.021317	0.497696		-0.549942	0.0587276		0.187067	0.639053		0.186575	0.703583
0.0223036	0.5		-0.549833	0.0589995		0.197502	0.642012		0.191583	0.70684
0.0246081	0.502304		-0.549468	0.0592713		0.202068	0.64497		0.199252	0.710098
0.0249265	0.504608		-0.549391	0.0595432		0.210017	0.647929		0.205296	0.713355
0.0249701	0.506912		-0.548812	0.0598151		0.210064	0.650888		0.213587	0.716612
0.0294682	0.509217		-0.548812	0.060087		0.222291	0.653846		0.213876	0.71987
0.0311114	0.511521		-0.548713	0.0603589		0.225949	0.656805		0.214854	0.723127
0.0324157	0.513825		-0.548596	0.0606308		0.226709	0.659763		0.223892	0.726384
0.0373074	0.516129		-0.546184	0.0609027		0.227342	0.662722		0.239405	0.729642
0.0480763	0.518433		-0.545498	0.0611746		0.231419	0.66568		0.243757	0.732899
0.048252	0.520737		-0.545281	0.0614464		0.232066	0.668639		0.244488	0.736156
0.0489645	0.523041		-0.545248	0.0617183		0.23943	0.671598		0.247927	0.739414
0.0497023	0.525346		-0.545084	0.0619902		0.241138	0.674556		0.260954	0.742671
0.0511293	0.52765		-0.54501	0.0622621		0.253028	0.677515		0.263528	0.745928
0.0548994	0.529954		-0.544874	0.062534		0.265638	0.680473		0.276305	0.749186
0.0611103	0.532258		-0.543229	0.0628059		0.289522	0.683432		0.277987	0.752443
0.0671961	0.534562		-0.542857	0.0630778		0.294891	0.686391		0.283504	0.7557
0.0681035	0.536866		-0.542251	0.0633496		0.298186	0.689349		0.287736	0.758958
0.0698973	0.539171		-0.541713	0.0636215		0.305884	0.692308		0.3022	0.762215
0.0714679	0.541475		-0.540521	0.0638934		0.306428	0.695266		0.302875	0.765472
0.0737563	0.543779		-0.538615	0.0641653		0.30861	0.698225		0.309321	0.76873
0.0742575	0.546083		-0.538113	0.0644372		0.311408	0.701183		0.309378	0.771987
0.0759254	0.548387		-0.537862	0.0647091		0.315886	0.704142		0.314796	0.775244
0.0769014	0.550691		-0.537545	0.064981		0.320742	0.707101		0.315315	0.778502
0.0785777	0.552995		-0.537248	0.0652529		0.324955	0.710059		0.315688	0.781759
0.0788202	0.5553		-0.536526	0.0655247		0.331756	0.713018		0.321083	0.785016
0.0806783	0.557604		-0.53646	0.0657966		0.349178	0.715976		0.321162	0.788274
0.0819887	0.559908		-0.536366	0.0660685		0.37026	0.718935		0.327332	0.791531
0.082321	0.562212		-0.535474	0.0663404		0.373054	0.721893		0.327622	0.794788
0.0825241	0.564516		-0.535443	0.0666123		0.38698	0.724852		0.328737	0.798046
0.0864761	0.56682		-0.534774	0.0668842		0.388396	0.727811		0.328833	0.801303
0.0869285	0.569124		-0.534647	0.0671561		0.414076	0.730769		0.332971	0.80456
0.0876916	0.571429		-0.534238	0.0674279		0.423418	0.733728		0.348649	0.807818
0.0907468	0.573733		-0.533749	0.0676998		0.429966	0.736686		0.350179	0.811075
0.0907602	0.576037		-0.532441	0.0679717		0.431556	0.739645		0.350656	0.814332
0.0974157	0.578341		-0.532089	0.0682436		0.436113	0.742604		0.353829	0.81759
0.099814	0.580645		-0.531737	0.0685155		0.438485	0.745562		0.353836	0.820847
0.10079	0.582949		-0.531142	0.0687874		0.439224	0.748521		0.366566	0.824104
0.101456	0.585253		-0.531105	0.0690593		0.441011	0.751479		0.372413	0.827362
0.101475	0.587558		-0.531032	0.0693312		0.462837	0.754438		0.372946	0.830619
0.102551	0.589862		-0.531026	0.069603		0.470252	0.757396		0.38694	0.833876
0.1039	0.592166		-0.530727	0.0698749		0.473807	0.760355		0.398999	0.837134
0.104126	0.59447		-0.529372	0.0701468		0.476127	0.763314		0.410546	0.840391
0.105057	0.596774		-0.528746	0.0704187		0.488173	0.766272		0.412476	0.843648
0.106914	0.599078		-0.52599	0.0706906		0.49143	0.769231		0.428973	0.846906
0.108133	0.601382		-0.525413	0.0709625		0.498892	0.772189		0.439477	0.850163
0.109379	0.603687		-0.525364	0.0712344		0.502072	0.775148		0.447234	0.85342
0.109544	0.605991		-0.52536	0.0715063		0.503155	0.778107		0.46318	0.856678
0.109664	0.608295		-0.525111	0.0717781		0.510153	0.781065		0.466675	0.859935
0.110173	0.610599		-0.524375	0.07205		0.513028	0.784024		0.482693	0.863192
0.110651	0.612903		-0.522465	0.0723219		0.527847	0.786982		0.520462	0.86645
0.1107	0.615207		-0.522405	0.0725938		0.540143	0.789941		0.524269	0.869707
0.111762	0.617512		-0.51905	0.0728657		0.551647	0.792899		0.559592	0.872964
0.112467	0.619816		-0.519035	0.0731376		0.558762	0.795858		0.566119	0.876221
0.114268	0.62212		-0.518352	0.0734095		0.568849	0.798817		0.568705	0.879479
0.115943	0.624424		-0.517995	0.0736813		0.578715	0.801775		0.579687	0.882736
0.116142	0.626728		-0.51736	0.0739532		0.589322	0.804734		0.598697	0.885993
0.118675	0.629032		-0.516117	0.0742251		0.600256	0.807692		0.605847	0.889251
0.120208	0.631336		-0.515808	0.074497		0.608389	0.810651		0.619909	0.892508
0.123911	0.633641		-0.515238	0.0747689		0.634338	0.813609		0.634046	0.895765
0.130724	0.635945		-0.514562	0.0750408		0.638391	0.816568		0.661972	0.899023
0.135346	0.638249		-0.513668	0.0753127		0.641744	0.819527		0.672487	0.90228
0.140002	0.640553		-0.513639	0.0755846		0.675907	0.822485		0.688813	0.905537
0.140086	0.642857		-0.513482	0.0758564		0.705976	0.825444		0.6906	0.908795
0.143521	0.645161		-0.513047	0.0761283		0.709362	0.828402		0.692274	0.912052
0.148161	0.647465		-0.510305	0.0764002		0.716511	0.831361		0.716914	0.915309
0.148281	0.64977		-0.509233	0.0766721		0.724597	0.83432		0.720142	0.918567
0.1498	0.652074		-0.50735	0.076944		0.731944	0.837278		0.742353	0.921824
0.151046	0.654378		-0.507133	0.0772159		0.734585	0.840237		0.74791	0.925081
0.155522	0.656682		-0.507127	0.0774878		0.740069	0.843195		0.750403	0.928339
0.158966	0.658986		-0.506236	0.0777597		0.750667	0.846154		0.752832	0.931596
0.160215	0.66129		-0.506107	0.0780315		0.751009	0.849112		0.771308	0.934853
0.160782	0.663594		-0.505887	0.0783034		0.796895	0.852071		0.785772	0.938111
0.165759	0.665899		-0.504848	0.0785753		0.812471	0.85503		0.830167	0.941368
0.168366	0.668203		-0.504072	0.0788472		0.815324	0.857988		0.871635	0.944625
0.168786	0.670507		-0.503811	0.0791191		0.82612	0.860947		0.88248	0.947883
0.17376	0.672811		-0.502016	0.079391		0.826936	0.863905		0.88569	0.95114
0.178294	0.675115		-0.501402	0.0796629		0.830551	0.866864		0.934921	0.954397
0.178295	0.677419		-0.500353	0.0799347		0.832579	0.869822		1.06439	0.957655
0.178957	0.679724		-0.498243	0.0802066		0.857197	0.872781		1.08606	0.960912
0.181149	0.682028		-0.497411	0.0804785		0.85802	0.87574		1.12751	0.964169
0.182158	0.684332		-0.497071	0.0807504		0.879922	0.878698		1.15704	0.967427
0.183364	0.686636		-0.496908	0.0810223		0.883281	0.881657		1.27771	0.970684
0.187248	0.68894		-0.49665	0.0812942		0.895106	0.884615		1.35136	0.973941
0.197502	0.691244		-0.496411	0.0815661		0.907419	0.887574		1.44794	0.977199
0.202068	0.693548		-0.49617	0.081838		0.934515	0.890533		1.57493	0.980456
0.207769	0.695853		-0.495215	0.0821098		0.941504	0.893491		1.84628	0.983713
0.210064	0.698157		-0.495059	0.0823817		0.942368	0.89645		2.00766	0.986971
0.214692	0.700461		-0.494813	0.0826536		0.962107	0.899408		2.26778	0.990228
0.222291	0.702765		-0.49443	0.0829255		0.982593	0.902367		3.83987	0.993485
0.225949	0.705069		-0.493092	0.0831974		0.983293	0.905325		5.10923	0.996743
0.226709	0.707373		-0.492318	0.0834693		1.03023	0.908284		5.21351	1
0.227342	0.709677		-0.492084	0.0837412		1.05029	0.911243
0.231419	0.711982		-0.491962	0.0840131		1.07694	0.914201
0.232066	0.714286		-0.489821	0.0842849		1.10068	0.91716
0.23943	0.71659		-0.489513	0.0845568		1.10534	0.920118
0.241138	0.718894		-0.488947	0.0848287		1.11377	0.923077
0.245175	0.721198		-0.486734	0.0851006		1.20573	0.926036
0.250072	0.723502		-0.485984	0.0853725		1.23811	0.928994
0.253028	0.725806		-0.484776	0.0856444		1.31898	0.931953
0.255657	0.728111		-0.484775	0.0859163		1.37569	0.934911
0.262105	0.730415		-0.484441	0.0861881		1.4774	0.93787
0.26395	0.732719		-0.484234	0.08646		1.63167	0.940828
0.265638	0.735023		-0.483477	0.0867319		1.76376	0.943787
0.289522	0.737327		-0.481941	0.0870038		1.76407	0.946746
0.294891	0.739631		-0.481517	0.0872757		1.87483	0.949704
0.297183	0.741935		-0.480539	0.0875476		1.95235	0.952663
0.298186	0.74424		-0.480336	0.0878195		2.02671	0.955621
0.304475	0.746544		-0.480123	0.0880914		2.14028	0.95858
0.305884	0.748848		-0.479604	0.0883632		2.22055	0.961538
0.306428	0.751152		-0.479479	0.0886351		2.36363	0.964497
0.30817	0.753456		-0.47849	0.088907		2.42801	0.967456
0.30861	0.75576		-0.478121	0.0891789		2.43416	0.970414
0.311408	0.758065		-0.477987	0.0894508		2.5342	0.973373
0.315886	0.760369		-0.477731	0.0897227		2.55747	0.976331
0.320742	0.762673		-0.477714	0.0899946		2.9885	0.97929
0.320844	0.764977		-0.477561	0.0902664		3.17205	0.982249
0.324955	0.767281		-0.476799	0.0905383		3.50146	0.985207
0.328362	0.769585		-0.476763	0.0908102		3.60365	0.988166
0.331756	0.771889		-0.476576	0.0910821		6.10574	0.991124
0.349178	0.774194		-0.476558	0.091354		6.10769	0.994083
0.358517	0.776498		-0.474786	0.0916259		10.7042	0.997041
0.364787	0.778802		-0.473979	0.0918978		10.8758	1
0.365741	0.781106		-0.473409	0.0921697
0.37026	0.78341		-0.473376	0.0924415
0.372585	0.785714		-0.472015	0.0927134
0.373054	0.788018		-0.471268	0.0929853
0.381649	0.790323		-0.470289	0.0932572
0.388396	0.792627		-0.469232	0.0935291
0.389164	0.794931		-0.468809	0.093801
0.394822	0.797235		-0.468679	0.0940729
0.404686	0.799539		-0.468369	0.0943448
0.412987	0.801843		-0.468259	0.0946166
0.414076	0.804147		-0.468066	0.0948885
0.423418	0.806452		-0.467906	0.0951604
0.429966	0.808756		-0.467636	0.0954323
0.437643	0.81106		-0.466521	0.0957042
0.438485	0.813364		-0.466319	0.0959761
0.439224	0.815668		-0.465867	0.096248
0.441011	0.817972		-0.465515	0.0965198
0.444291	0.820276		-0.465487	0.0967917
0.460246	0.822581		-0.464438	0.0970636
0.462837	0.824885		-0.463898	0.0973355
0.470013	0.827189		-0.463112	0.0976074
0.476127	0.829493		-0.462774	0.0978793
0.47804	0.831797		-0.462323	0.0981512
0.481451	0.834101		-0.461995	0.0984231
0.485465	0.836406		-0.461297	0.0986949
0.488173	0.83871		-0.460923	0.0989668
0.49143	0.841014		-0.460658	0.0992387
0.502072	0.843318		-0.460634	0.0995106
0.513028	0.845622		-0.460371	0.0997825
0.514798	0.847926		-0.460134	0.100054
0.523846	0.85023		-0.460082	0.100326
0.527847	0.852535		-0.460061	0.100598
0.540143	0.854839		-0.459778	0.10087
0.551647	0.857143		-0.457759	0.101142
0.562882	0.859447		-0.456912	0.101414
0.568849	0.861751		-0.456233	0.101686
0.578715	0.864055		-0.455743	0.101958
0.579964	0.866359		-0.455518	0.102229
0.58761	0.868664		-0.4544	0.102501
0.589322	0.870968		-0.45392	0.102773
0.600256	0.873272		-0.452923	0.103045
0.6026	0.875576		-0.45255	0.103317
0.608389	0.87788		-0.451377	0.103589
0.618729	0.880184		-0.450711	0.103861
0.621744	0.882488		-0.450338	0.104133
0.634338	0.884793		-0.449538	0.104405
0.638391	0.887097		-0.449304	0.104676
0.641744	0.889401		-0.449277	0.104948
0.6564	0.891705		-0.449064	0.10522
0.67149	0.894009		-0.448995	0.105492
0.675907	0.896313		-0.448675	0.105764
0.687948	0.898618		-0.447737	0.106036
0.705976	0.900922		-0.446742	0.106308
0.708831	0.903226		-0.446576	0.10658
0.710538	0.90553		-0.445937	0.106852
0.724597	0.907834		-0.445394	0.107123
0.726701	0.910138		-0.444316	0.107395
0.731944	0.912442		-0.444038	0.107667
0.734585	0.914747		-0.443523	0.107939
0.740069	0.917051		-0.442624	0.108211
0.750667	0.919355		-0.441661	0.108483
0.751009	0.921659		-0.441579	0.108755
0.796895	0.923963		-0.441284	0.109027
0.80155	0.926267		-0.439905	0.109299
0.812471	0.928571		-0.439431	0.10957
0.815324	0.930876		-0.438445	0.109842
0.82612	0.93318		-0.437948	0.110114
0.830551	0.935484		-0.437478	0.110386
0.857197	0.937788		-0.435588	0.110658
0.879922	0.940092		-0.435483	0.11093
0.895106	0.942396		-0.435152	0.111202
0.905699	0.9447		-0.434816	0.111474
0.907419	0.947005		-0.433959	0.111746
0.91014	0.949309		-0.43218	0.112017
0.910641	0.951613		-0.43212	0.112289
0.934515	0.953917		-0.431353	0.112561
0.942368	0.956221		-0.430153	0.112833
0.962107	0.958525		-0.430017	0.113105
0.982593	0.960829		-0.43001	0.113377
1.02894	0.963134		-0.429833	0.113649
1.05029	0.965438		-0.428854	0.113921
1.07694	0.967742		-0.428586	0.114192
1.09288	0.970046		-0.427859	0.114464
1.10068	0.97235		-0.427547	0.114736
1.10534	0.974654		-0.427312	0.115008
1.11377	0.976959		-0.427076	0.11528
1.13168	0.979263		-0.426388	0.115552
1.17481	0.981567		-0.425839	0.115824
1.19187	0.983871		-0.425236	0.116096
1.22909	0.986175		-0.424944	0.116368
1.23811	0.988479		-0.424609	0.116639
1.31898	0.990783		-0.424343	0.116911
1.36224	0.993088		-0.424172	0.117183
1.4774	0.995392		-0.424024	0.117455
1.57318	0.997696		-0.423946	0.117727
2.02671	1		-0.423054	0.117999
			-0.422868	0.118271
			-0.422221	0.118543
			-0.421857	0.118815
			-0.421473	0.119086
			-0.421227	0.119358
			-0.421028	0.11963
			-0.420966	0.119902
			-0.420906	0.120174
			-0.420902	0.120446
			-0.420647	0.120718
			-0.420481	0.12099
			-0.419613	0.121262
			-0.419426	0.121533
			-0.41938	0.121805
			-0.418418	0.122077
			-0.418241	0.122349
			-0.417518	0.122621
			-0.416117	0.122893
			-0.416067	0.123165
			-0.415943	0.123437
			-0.415592	0.123709
			-0.414779	0.12398
			-0.413199	0.124252
			-0.412935	0.124524
			-0.411877	0.124796
			-0.411614	0.125068
			-0.410951	0.12534
			-0.410248	0.125612
			-0.410022	0.125884
			-0.40991	0.126156
			-0.409716	0.126427
			-0.40961	0.126699
			-0.409147	0.126971
			-0.408922	0.127243
			-0.408765	0.127515
			-0.408512	0.127787
			-0.407422	0.128059
			-0.407307	0.128331
			-0.407243	0.128603
			-0.407148	0.128874
			-0.407013	0.129146
			-0.406944	0.129418
			-0.405792	0.12969
			-0.404989	0.129962
			-0.404842	0.130234
			-0.404805	0.130506
			-0.4047	0.130778
			-0.403922	0.131049
			-0.403795	0.131321
			-0.40372	0.131593
			-0.403533	0.131865
			-0.402978	0.132137
			-0.402786	0.132409
			-0.402525	0.132681
			-0.402508	0.132953
			-0.402066	0.133225
			-0.401566	0.133496
			-0.401247	0.133768
			-0.401095	0.13404
			-0.40028	0.134312
			-0.400195	0.134584
			-0.400063	0.134856
			-0.40004	0.135128
			-0.400031	0.1354
			-0.399838	0.135672
			-0.399766	0.135943
			-0.39976	0.136215
			-0.399319	0.136487
			-0.39927	0.136759
			-0.398969	0.137031
			-0.398863	0.137303
			-0.398359	0.137575
			-0.398257	0.137847
			-0.397142	0.138119
			-0.397008	0.13839
			-0.396693	0.138662
			-0.396659	0.138934
			-0.396293	0.139206
			-0.395845	0.139478
			-0.395488	0.13975
			-0.395266	0.140022
			-0.395212	0.140294
			-0.394865	0.140566
			-0.394517	0.140837
			-0.393964	0.141109
			-0.393606	0.141381
			-0.393346	0.141653
			-0.393269	0.141925
			-0.39297	0.142197
			-0.392732	0.142469
			-0.392398	0.142741
			-0.392296	0.143013
			-0.391968	0.143284
			-0.391633	0.143556
			-0.391443	0.143828
			-0.39121	0.1441
			-0.39073	0.144372
			-0.390331	0.144644
			-0.390067	0.144916
			-0.38955	0.145188
			-0.389417	0.145459
			-0.389164	0.145731
			-0.388593	0.146003
			-0.388364	0.146275
			-0.388023	0.146547
			-0.387742	0.146819
			-0.386668	0.147091
			-0.385048	0.147363
			-0.384944	0.147635
			-0.384661	0.147906
			-0.383415	0.148178
			-0.382865	0.14845
			-0.382819	0.148722
			-0.382521	0.148994
			-0.382239	0.149266
			-0.382147	0.149538
			-0.381688	0.14981
			-0.381538	0.150082
			-0.381402	0.150353
			-0.381318	0.150625
			-0.380825	0.150897
			-0.380502	0.151169
			-0.380285	0.151441
			-0.380048	0.151713
			-0.379958	0.151985
			-0.379216	0.152257
			-0.378835	0.152529
			-0.37838	0.1528
			-0.377802	0.153072
			-0.377783	0.153344
			-0.377652	0.153616
			-0.377176	0.153888
			-0.376955	0.15416
			-0.375978	0.154432
			-0.375957	0.154704
			-0.375837	0.154976
			-0.375516	0.155247
			-0.375237	0.155519
			-0.375063	0.155791
			-0.374945	0.156063
			-0.374815	0.156335
			-0.374606	0.156607
			-0.373833	0.156879
			-0.373628	0.157151
			-0.373626	0.157423
			-0.373502	0.157694
			-0.372525	0.157966
			-0.372473	0.158238
			-0.371391	0.15851
			-0.371173	0.158782
			-0.370499	0.159054
			-0.370264	0.159326
			-0.369712	0.159598
			-0.369631	0.159869
			-0.369618	0.160141
			-0.369462	0.160413
			-0.36938	0.160685
			-0.36931	0.160957
			-0.368937	0.161229
			-0.368884	0.161501
			-0.368873	0.161773
			-0.367624	0.162045
			-0.367498	0.162316
			-0.367238	0.162588
			-0.3672	0.16286
			-0.365635	0.163132
			-0.365074	0.163404
			-0.364715	0.163676
			-0.364595	0.163948
			-0.363727	0.16422
			-0.363579	0.164492
			-0.363386	0.164763
			-0.362751	0.165035
			-0.362676	0.165307
			-0.36264	0.165579
			-0.361812	0.165851
			-0.361703	0.166123
			-0.36081	0.166395
			-0.36074	0.166667
			-0.359712	0.166939
			-0.359651	0.16721
			-0.359566	0.167482
			-0.359391	0.167754
			-0.359315	0.168026
			-0.358671	0.168298
			-0.358004	0.16857
			-0.357844	0.168842
			-0.357412	0.169114
			-0.357283	0.169386
			-0.356891	0.169657
			-0.356179	0.169929
			-0.355413	0.170201
			-0.355224	0.170473
			-0.355205	0.170745
			-0.35473	0.171017
			-0.354466	0.171289
			-0.354109	0.171561
			-0.354081	0.171833
			-0.353634	0.172104
			-0.35324	0.172376
			-0.352345	0.172648
			-0.351768	0.17292
			-0.351448	0.173192
			-0.351228	0.173464
			-0.351212	0.173736
			-0.350728	0.174008
			-0.349987	0.174279
			-0.349625	0.174551
			-0.349583	0.174823
			-0.349331	0.175095
			-0.349031	0.175367
			-0.348578	0.175639
			-0.348469	0.175911
			-0.348332	0.176183
			-0.347568	0.176455
			-0.347175	0.176726
			-0.347081	0.176998
			-0.346789	0.17727
			-0.3462	0.177542
			-0.345699	0.177814
			-0.345242	0.178086
			-0.344805	0.178358
			-0.344512	0.17863
			-0.343982	0.178902
			-0.343966	0.179173
			-0.343714	0.179445
			-0.3422	0.179717
			-0.342077	0.179989
			-0.341497	0.180261
			-0.341456	0.180533
			-0.341017	0.180805
			-0.340482	0.181077
			-0.340454	0.181349
			-0.340242	0.18162
			-0.33993	0.181892
			-0.33947	0.182164
			-0.339214	0.182436
			-0.339067	0.182708
			-0.338757	0.18298
			-0.338744	0.183252
			-0.338603	0.183524
			-0.338341	0.183796
			-0.338171	0.184067
			-0.337698	0.184339
			-0.337603	0.184611
			-0.33758	0.184883
			-0.337338	0.185155
			-0.337306	0.185427
			-0.336478	0.185699
			-0.335262	0.185971
			-0.334857	0.186243
			-0.334637	0.186514
			-0.334619	0.186786
			-0.334492	0.187058
			-0.334358	0.18733
			-0.334094	0.187602
			-0.333877	0.187874
			-0.33333	0.188146
			-0.333133	0.188418
			-0.332901	0.18869
			-0.332452	0.188961
			-0.332279	0.189233
			-0.329684	0.189505
			-0.329381	0.189777
			-0.329333	0.190049
			-0.329135	0.190321
			-0.328934	0.190593
			-0.328648	0.190865
			-0.328261	0.191136
			-0.327697	0.191408
			-0.327181	0.19168
			-0.32718	0.191952
			-0.327019	0.192224
			-0.326982	0.192496
			-0.326891	0.192768
			-0.326627	0.19304
			-0.325618	0.193312
			-0.32549	0.193583
			-0.325107	0.193855
			-0.324955	0.194127
			-0.324808	0.194399
			-0.324562	0.194671
			-0.323997	0.194943
			-0.323456	0.195215
			-0.323234	0.195487
			-0.322986	0.195759
			-0.322663	0.19603
			-0.322467	0.196302
			-0.322451	0.196574
			-0.32227	0.196846
			-0.322023	0.197118
			-0.320962	0.19739
			-0.320804	0.197662
			-0.320035	0.197934
			-0.319716	0.198206
			-0.319645	0.198477
			-0.319499	0.198749
			-0.319429	0.199021
			-0.318847	0.199293
			-0.318762	0.199565
			-0.318547	0.199837
			-0.318079	0.200109
			-0.31771	0.200381
			-0.317615	0.200653
			-0.317498	0.200924
			-0.317488	0.201196
			-0.316806	0.201468
			-0.316706	0.20174
			-0.31654	0.202012
			-0.316437	0.202284
			-0.316235	0.202556
			-0.315492	0.202828
			-0.315168	0.2031
			-0.314642	0.203371
			-0.314493	0.203643
			-0.314244	0.203915
			-0.313792	0.204187
			-0.313319	0.204459
			-0.31323	0.204731
			-0.313214	0.205003
			-0.31288	0.205275
			-0.312671	0.205546
			-0.312628	0.205818
			-0.312527	0.20609
			-0.311662	0.206362
			-0.311558	0.206634
			-0.311464	0.206906
			-0.310967	0.207178
			-0.310453	0.20745
			-0.3104	0.207722
			-0.310297	0.207993
			-0.309593	0.208265
			-0.309585	0.208537
			-0.309555	0.208809
			-0.309401	0.209081
			-0.30884	0.209353
			-0.308587	0.209625
			-0.307997	0.209897
			-0.307721	0.210169
			-0.307248	0.21044
			-0.307132	0.210712
			-0.306592	0.210984
			-0.306543	0.211256
			-0.30594	0.211528
			-0.305794	0.2118
			-0.305743	0.212072
			-0.305553	0.212344
			-0.30479	0.212616
			-0.304576	0.212887
			-0.304334	0.213159
			-0.303762	0.213431
			-0.303575	0.213703
			-0.303162	0.213975
			-0.303091	0.214247
			-0.302699	0.214519
			-0.302094	0.214791
			-0.301397	0.215063
			-0.301204	0.215334
			-0.301173	0.215606
			-0.30117	0.215878
			-0.300996	0.21615
			-0.300943	0.216422
			-0.300908	0.216694
			-0.300807	0.216966
			-0.300702	0.217238
			-0.300534	0.21751
			-0.30045	0.217781
			-0.299816	0.218053
			-0.299102	0.218325
			-0.298848	0.218597
			-0.298269	0.218869
			-0.298247	0.219141
			-0.29824	0.219413
			-0.297984	0.219685
			-0.297894	0.219956
			-0.297754	0.220228
			-0.297751	0.2205
			-0.297248	0.220772
			-0.29724	0.221044
			-0.297198	0.221316
			-0.296689	0.221588
			-0.296426	0.22186
			-0.296301	0.222132
			-0.29628	0.222403
			-0.296215	0.222675
			-0.296108	0.222947
			-0.295563	0.223219
			-0.295472	0.223491
			-0.295403	0.223763
			-0.295366	0.224035
			-0.295037	0.224307
			-0.294967	0.224579
			-0.294001	0.22485
			-0.293892	0.225122
			-0.293846	0.225394
			-0.293596	0.225666
			-0.293516	0.225938
			-0.293168	0.22621
			-0.292988	0.226482
			-0.292926	0.226754
			-0.29263	0.227026
			-0.292628	0.227297
			-0.292606	0.227569
			-0.291856	0.227841
			-0.291224	0.228113
			-0.289917	0.228385
			-0.289797	0.228657
			-0.288536	0.228929
			-0.288399	0.229201
			-0.286781	0.229473
			-0.286296	0.229744
			-0.286257	0.230016
			-0.286037	0.230288
			-0.285668	0.23056
			-0.28538	0.230832
			-0.285203	0.231104
			-0.285069	0.231376
			-0.2848	0.231648
			-0.284501	0.23192
			-0.284198	0.232191
			-0.28396	0.232463
			-0.283918	0.232735
			-0.282721	0.233007
			-0.282684	0.233279
			-0.282373	0.233551
			-0.282346	0.233823
			-0.282338	0.234095
			-0.281706	0.234367
			-0.281617	0.234638
			-0.280938	0.23491
			-0.280688	0.235182
			-0.280673	0.235454
			-0.280193	0.235726
			-0.279922	0.235998
			-0.279879	0.23627
			-0.279524	0.236542
			-0.279503	0.236813
			-0.279291	0.237085
			-0.279151	0.237357
			-0.278906	0.237629
			-0.278883	0.237901
			-0.278834	0.238173
			-0.27807	0.238445
			-0.278033	0.238717
			-0.277519	0.238989
			-0.277089	0.23926
			-0.276869	0.239532
			-0.276345	0.239804
			-0.276254	0.240076
			-0.276254	0.240348
			-0.275625	0.24062
			-0.27562	0.240892
			-0.275576	0.241164
			-0.275435	0.241436
			-0.275396	0.241707
			-0.275342	0.241979
			-0.275326	0.242251
			-0.274897	0.242523
			-0.274663	0.242795
			-0.274614	0.243067
			-0.274496	0.243339
			-0.274471	0.243611
			-0.274327	0.243883
			-0.274143	0.244154
			-0.274001	0.244426
			-0.273565	0.244698
			-0.27353	0.24497
			-0.271985	0.245242
			-0.271958	0.245514
			-0.271653	0.245786
			-0.270932	0.246058
			-0.270176	0.24633
			-0.269884	0.246601
			-0.269645	0.246873
			-0.269281	0.247145
			-0.268522	0.247417
			-0.268511	0.247689
			-0.268468	0.247961
			-0.268406	0.248233
			-0.268381	0.248505
			-0.268371	0.248777
			-0.268031	0.249048
			-0.267789	0.24932
			-0.267593	0.249592
			-0.267326	0.249864
			-0.267268	0.250136
			-0.26705	0.250408
			-0.266573	0.25068
			-0.266565	0.250952
			-0.266533	0.251223
			-0.266355	0.251495
			-0.266317	0.251767
			-0.266287	0.252039
			-0.266213	0.252311
			-0.266147	0.252583
			-0.265974	0.252855
			-0.265796	0.253127
			-0.265569	0.253399
			-0.265521	0.25367
			-0.26541	0.253942
			-0.265042	0.254214
			-0.264977	0.254486
			-0.264681	0.254758
			-0.264667	0.25503
			-0.264642	0.255302
			-0.263554	0.255574
			-0.263508	0.255846
			-0.263328	0.256117
			-0.262529	0.256389
			-0.262367	0.256661
			-0.262177	0.256933
			-0.261631	0.257205
			-0.261105	0.257477
			-0.260946	0.257749
			-0.260477	0.258021
			-0.259682	0.258293
			-0.258619	0.258564
			-0.258481	0.258836
			-0.257157	0.259108
			-0.257023	0.25938
			-0.257	0.259652
			-0.25624	0.259924
			-0.255951	0.260196
			-0.255666	0.260468
			-0.255217	0.26074
			-0.255041	0.261011
			-0.254295	0.261283
			-0.254253	0.261555
			-0.254183	0.261827
			-0.254166	0.262099
			-0.254075	0.262371
			-0.254038	0.262643
			-0.253796	0.262915
			-0.253696	0.263187
			-0.253366	0.263458
			-0.252814	0.26373
			-0.25262	0.264002
			-0.252293	0.264274
			-0.252254	0.264546
			-0.252075	0.264818
			-0.251773	0.26509
			-0.251493	0.265362
			-0.25133	0.265633
			-0.251047	0.265905
			-0.250739	0.266177
			-0.250421	0.266449
			-0.250333	0.266721
			-0.250106	0.266993
			-0.249372	0.267265
			-0.248993	0.267537
			-0.248909	0.267809
			-0.24847	0.26808
			-0.247945	0.268352
			-0.247941	0.268624
			-0.247862	0.268896
			-0.247331	0.269168
			-0.247325	0.26944
			-0.247176	0.269712
			-0.24693	0.269984
			-0.24678	0.270256
			-0.246458	0.270527
			-0.246204	0.270799
			-0.246087	0.271071
			-0.246017	0.271343
			-0.245428	0.271615
			-0.245279	0.271887
			-0.245091	0.272159
			-0.244978	0.272431
			-0.244896	0.272703
			-0.244823	0.272974
			-0.244464	0.273246
			-0.244315	0.273518
			-0.243906	0.27379
			-0.243715	0.274062
			-0.243641	0.274334
			-0.243553	0.274606
			-0.243357	0.274878
			-0.243106	0.27515
			-0.242634	0.275421
			-0.242558	0.275693
			-0.24247	0.275965
			-0.242429	0.276237
			-0.242067	0.276509
			-0.241986	0.276781
			-0.240818	0.277053
			-0.240494	0.277325
			-0.2402	0.277597
			-0.240053	0.277868
			-0.23973	0.27814
			-0.23963	0.278412
			-0.239572	0.278684
			-0.239252	0.278956
			-0.239107	0.279228
			-0.238713	0.2795
			-0.238686	0.279772
			-0.238615	0.280044
			-0.23861	0.280315
			-0.238575	0.280587
			-0.23856	0.280859
			-0.237997	0.281131
			-0.237989	0.281403
			-0.237971	0.281675
			-0.237626	0.281947
			-0.237441	0.282219
			-0.236963	0.28249
			-0.236945	0.282762
			-0.236861	0.283034
			-0.236479	0.283306
			-0.235797	0.283578
			-0.235586	0.28385
			-0.235122	0.284122
			-0.234948	0.284394
			-0.234713	0.284666
			-0.234572	0.284937
			-0.234443	0.285209
			-0.234291	0.285481
			-0.234221	0.285753
			-0.233948	0.286025
			-0.233548	0.286297
			-0.233423	0.286569
			-0.233322	0.286841
			-0.233087	0.287113
			-0.231878	0.287384
			-0.231733	0.287656
			-0.231712	0.287928
			-0.231307	0.2882
			-0.230582	0.288472
			-0.230548	0.288744
			-0.230074	0.289016
			-0.229911	0.289288
			-0.229881	0.28956
			-0.229835	0.289831
			-0.229808	0.290103
			-0.229753	0.290375
			-0.229657	0.290647
			-0.229631	0.290919
			-0.229392	0.291191
			-0.229243	0.291463
			-0.228956	0.291735
			-0.228618	0.292007
			-0.22852	0.292278
			-0.228222	0.29255
			-0.227921	0.292822
			-0.227708	0.293094
			-0.227414	0.293366
			-0.22731	0.293638
			-0.227163	0.29391
			-0.226765	0.294182
			-0.226403	0.294454
			-0.226368	0.294725
			-0.226333	0.294997
			-0.226063	0.295269
			-0.225907	0.295541
			-0.225888	0.295813
			-0.2258	0.296085
			-0.225671	0.296357
			-0.225367	0.296629
			-0.225304	0.2969
			-0.224872	0.297172
			-0.224675	0.297444
			-0.224645	0.297716
			-0.224623	0.297988
			-0.224424	0.29826
			-0.224161	0.298532
			-0.223626	0.298804
			-0.223222	0.299076
			-0.222952	0.299347
			-0.222626	0.299619
			-0.222625	0.299891
			-0.222169	0.300163
			-0.222077	0.300435
			-0.221803	0.300707
			-0.220595	0.300979
			-0.22042	0.301251
			-0.220259	0.301523
			-0.220024	0.301794
			-0.220003	0.302066
			-0.219846	0.302338
			-0.219792	0.30261
			-0.21972	0.302882
			-0.219018	0.303154
			-0.218948	0.303426
			-0.218754	0.303698
			-0.218503	0.30397
			-0.218293	0.304241
			-0.218153	0.304513
			-0.218033	0.304785
			-0.217978	0.305057
			-0.217714	0.305329
			-0.216874	0.305601
			-0.216836	0.305873
			-0.216825	0.306145
			-0.216615	0.306417
			-0.216429	0.306688
			-0.216237	0.30696
			-0.215981	0.307232
			-0.215835	0.307504
			-0.215743	0.307776
			-0.215273	0.308048
			-0.214659	0.30832
			-0.214597	0.308592
			-0.214552	0.308864
			-0.214524	0.309135
			-0.214021	0.309407
			-0.213485	0.309679
			-0.213402	0.309951
			-0.213221	0.310223
			-0.213094	0.310495
			-0.212588	0.310767
			-0.212356	0.311039
			-0.212307	0.31131
			-0.212233	0.311582
			-0.212182	0.311854
			-0.212003	0.312126
			-0.211836	0.312398
			-0.211454	0.31267
			-0.211276	0.312942
			-0.211221	0.313214
			-0.211201	0.313486
			-0.210939	0.313757
			-0.21093	0.314029
			-0.209566	0.314301
			-0.208625	0.314573
			-0.20851	0.314845
			-0.208488	0.315117
			-0.208482	0.315389
			-0.208459	0.315661
			-0.208045	0.315933
			-0.208035	0.316204
			-0.207958	0.316476
			-0.207563	0.316748
			-0.207395	0.31702
			-0.207383	0.317292
			-0.207275	0.317564
			-0.207067	0.317836
			-0.206723	0.318108
			-0.206591	0.31838
			-0.206539	0.318651
			-0.206486	0.318923
			-0.20644	0.319195
			-0.206021	0.319467
			-0.205768	0.319739
			-0.205428	0.320011
			-0.205426	0.320283
			-0.205309	0.320555
			-0.20529	0.320827
			-0.20527	0.321098
			-0.205209	0.32137
			-0.204218	0.321642
			-0.203943	0.321914
			-0.203937	0.322186
			-0.203701	0.322458
			-0.203697	0.32273
			-0.203649	0.323002
			-0.203484	0.323274
			-0.203366	0.323545
			-0.203314	0.323817
			-0.203075	0.324089
			-0.20292	0.324361
			-0.202887	0.324633
			-0.20245	0.324905
			-0.2024	0.325177
			-0.202336	0.325449
			-0.20231	0.325721
			-0.202127	0.325992
			-0.20196	0.326264
			-0.201904	0.326536
			-0.201719	0.326808
			-0.201513	0.32708
			-0.201398	0.327352
			-0.201325	0.327624
			-0.201302	0.327896
			-0.201286	0.328167
			-0.200702	0.328439
			-0.200683	0.328711
			-0.200573	0.328983
			-0.199816	0.329255
			-0.199679	0.329527
			-0.19959	0.329799
			-0.199494	0.330071
			-0.199481	0.330343
			-0.198677	0.330614
			-0.19859	0.330886
			-0.198481	0.331158
			-0.198158	0.33143
			-0.198129	0.331702
			-0.197343	0.331974
			-0.196468	0.332246
			-0.196348	0.332518
			-0.196106	0.33279
			-0.195856	0.333061
			-0.195672	0.333333
			-0.195508	0.333605
			-0.195351	0.333877
			-0.194898	0.334149
			-0.194585	0.334421
			-0.19448	0.334693
			-0.194142	0.334965
			-0.193743	0.335237
			-0.193721	0.335508
			-0.193578	0.33578
			-0.193271	0.336052
			-0.192555	0.336324
			-0.192523	0.336596
			-0.19236	0.336868
			-0.19232	0.33714
			-0.192044	0.337412
			-0.191624	0.337684
			-0.191587	0.337955
			-0.191571	0.338227
			-0.191562	0.338499
			-0.191487	0.338771
			-0.191156	0.339043
			-0.190338	0.339315
			-0.189972	0.339587
			-0.189679	0.339859
			-0.189597	0.340131
			-0.188815	0.340402
			-0.18865	0.340674
			-0.188593	0.340946
			-0.188406	0.341218
			-0.188194	0.34149
			-0.187956	0.341762
			-0.187743	0.342034
			-0.187453	0.342306
			-0.186971	0.342577
			-0.186779	0.342849
			-0.186593	0.343121
			-0.185887	0.343393
			-0.185635	0.343665
			-0.185007	0.343937
			-0.184622	0.344209
			-0.184553	0.344481
			-0.184401	0.344753
			-0.184175	0.345024
			-0.184105	0.345296
			-0.18384	0.345568
			-0.183834	0.34584
			-0.183469	0.346112
			-0.183115	0.346384
			-0.182889	0.346656
			-0.182552	0.346928
			-0.182293	0.3472
			-0.181798	0.347471
			-0.181694	0.347743
			-0.181442	0.348015
			-0.181416	0.348287
			-0.181385	0.348559
			-0.18129	0.348831
			-0.1811	0.349103
			-0.180708	0.349375
			-0.180373	0.349647
			-0.180304	0.349918
			-0.180099	0.35019
			-0.180027	0.350462
			-0.179928	0.350734
			-0.179861	0.351006
			-0.179673	0.351278
			-0.179623	0.35155
			-0.179237	0.351822
			-0.179086	0.352094
			-0.179056	0.352365
			-0.178918	0.352637
			-0.178904	0.352909
			-0.17872	0.353181
			-0.178616	0.353453
			-0.178388	0.353725
			-0.178185	0.353997
			-0.177963	0.354269
			-0.1778	0.354541
			-0.177737	0.354812
			-0.177697	0.355084
			-0.17745	0.355356
			-0.177336	0.355628
			-0.177211	0.3559
			-0.176647	0.356172
			-0.176549	0.356444
			-0.176541	0.356716
			-0.176385	0.356987
			-0.176123	0.357259
			-0.175911	0.357531
			-0.175355	0.357803
			-0.175341	0.358075
			-0.175051	0.358347
			-0.174877	0.358619
			-0.174854	0.358891
			-0.174804	0.359163
			-0.174648	0.359434
			-0.174467	0.359706
			-0.174093	0.359978
			-0.173745	0.36025
			-0.173689	0.360522
			-0.173249	0.360794
			-0.17274	0.361066
			-0.172425	0.361338
			-0.171375	0.36161
			-0.171284	0.361881
			-0.17095	0.362153
			-0.170818	0.362425
			-0.170554	0.362697
			-0.170522	0.362969
			-0.170449	0.363241
			-0.169912	0.363513
			-0.169322	0.363785
			-0.169116	0.364057
			-0.168315	0.364328
			-0.168048	0.3646
			-0.16782	0.364872
			-0.167715	0.365144
			-0.167642	0.365416
			-0.167156	0.365688
			-0.167005	0.36596
			-0.166668	0.366232
			-0.1666	0.366504
			-0.166552	0.366775
			-0.166539	0.367047
			-0.166244	0.367319
			-0.166189	0.367591
			-0.16618	0.367863
			-0.166133	0.368135
			-0.165856	0.368407
			-0.165585	0.368679
			-0.165488	0.368951
			-0.165402	0.369222
			-0.165065	0.369494
			-0.164523	0.369766
			-0.164468	0.370038
			-0.164322	0.37031
			-0.163976	0.370582
			-0.163606	0.370854
			-0.163274	0.371126
			-0.163031	0.371397
			-0.162971	0.371669
			-0.16273	0.371941
			-0.162257	0.372213
			-0.162222	0.372485
			-0.162204	0.372757
			-0.161448	0.373029
			-0.161348	0.373301
			-0.161291	0.373573
			-0.161225	0.373844
			-0.161205	0.374116
			-0.161188	0.374388
			-0.161091	0.37466
			-0.160975	0.374932
			-0.160771	0.375204
			-0.160498	0.375476
			-0.160043	0.375748
			-0.159673	0.37602
			-0.159591	0.376291
			-0.15879	0.376563
			-0.158709	0.376835
			-0.158624	0.377107
			-0.158601	0.377379
			-0.158586	0.377651
			-0.158411	0.377923
			-0.158047	0.378195
			-0.157963	0.378467
			-0.157814	0.378738
			-0.157287	0.37901
			-0.157236	0.379282
			-0.157123	0.379554
			-0.156803	0.379826
			-0.156768	0.380098
			-0.15655	0.38037
			-0.156465	0.380642
			-0.156317	0.380914
			-0.155918	0.381185
			-0.155843	0.381457
			-0.155795	0.381729
			-0.155511	0.382001
			-0.155253	0.382273
			-0.154843	0.382545
			-0.154783	0.382817
			-0.154775	0.383089
			-0.154691	0.383361
			-0.154402	0.383632
			-0.154381	0.383904
			-0.154074	0.384176
			-0.154067	0.384448
			-0.15404	0.38472
			-0.154039	0.384992
			-0.153784	0.385264
			-0.153766	0.385536
			-0.152856	0.385808
			-0.152748	0.386079
			-0.152717	0.386351
			-0.152634	0.386623
			-0.152626	0.386895
			-0.15259	0.387167
			-0.152436	0.387439
			-0.152249	0.387711
			-0.152013	0.387983
			-0.151958	0.388254
			-0.151247	0.388526
			-0.151105	0.388798
			-0.150793	0.38907
			-0.150598	0.389342
			-0.150538	0.389614
			-0.150112	0.389886
			-0.150031	0.390158
			-0.149766	0.39043
			-0.149735	0.390701
			-0.149427	0.390973
			-0.14916	0.391245
			-0.148633	0.391517
			-0.148302	0.391789
			-0.147912	0.392061
			-0.147705	0.392333
			-0.147578	0.392605
			-0.147542	0.392877
			-0.147456	0.393148
			-0.147395	0.39342
			-0.147197	0.393692
			-0.14698	0.393964
			-0.146914	0.394236
			-0.146677	0.394508
			-0.14665	0.39478
			-0.146608	0.395052
			-0.146503	0.395324
			-0.146191	0.395595
			-0.146189	0.395867
			-0.146095	0.396139
			-0.145926	0.396411
			-0.145817	0.396683
			-0.145746	0.396955
			-0.145482	0.397227
			-0.14544	0.397499
			-0.145268	0.397771
			-0.145169	0.398042
			-0.144938	0.398314
			-0.144835	0.398586
			-0.144502	0.398858
			-0.144412	0.39913
			-0.144366	0.399402
			-0.144353	0.399674
			-0.144239	0.399946
			-0.144099	0.400218
			-0.14373	0.400489
			-0.143685	0.400761
			-0.143644	0.401033
			-0.143517	0.401305
			-0.143242	0.401577
			-0.142791	0.401849
			-0.142573	0.402121
			-0.142466	0.402393
			-0.142372	0.402664
			-0.142264	0.402936
			-0.142223	0.403208
			-0.142127	0.40348
			-0.14198	0.403752
			-0.141541	0.404024
			-0.14138	0.404296
			-0.140964	0.404568
			-0.140862	0.40484
			-0.140835	0.405111
			-0.140823	0.405383
			-0.140807	0.405655
			-0.140742	0.405927
			-0.140491	0.406199
			-0.140076	0.406471
			-0.139819	0.406743
			-0.139559	0.407015
			-0.13915	0.407287
			-0.139131	0.407558
			-0.13908	0.40783
			-0.138749	0.408102
			-0.138703	0.408374
			-0.138322	0.408646
			-0.138204	0.408918
			-0.138186	0.40919
			-0.137836	0.409462
			-0.137483	0.409734
			-0.137132	0.410005
			-0.136962	0.410277
			-0.136939	0.410549
			-0.136714	0.410821
			-0.136414	0.411093
			-0.136102	0.411365
			-0.135928	0.411637
			-0.135881	0.411909
			-0.135777	0.412181
			-0.13576	0.412452
			-0.135409	0.412724
			-0.135373	0.412996
			-0.13531	0.413268
			-0.13524	0.41354
			-0.135184	0.413812
			-0.13515	0.414084
			-0.134671	0.414356
			-0.13461	0.414628
			-0.134519	0.414899
			-0.134459	0.415171
			-0.134283	0.415443
			-0.134183	0.415715
			-0.133766	0.415987
			-0.133389	0.416259
			-0.133374	0.416531
			-0.133345	0.416803
			-0.133336	0.417074
			-0.133171	0.417346
			-0.133091	0.417618
			-0.132791	0.41789
			-0.132716	0.418162
			-0.132191	0.418434
			-0.132106	0.418706
			-0.13169	0.418978
			-0.131599	0.41925
			-0.131587	0.419521
			-0.131495	0.419793
			-0.131344	0.420065
			-0.131319	0.420337
			-0.13053	0.420609
			-0.130527	0.420881
			-0.130464	0.421153
			-0.13022	0.421425
			-0.130115	0.421697
			-0.1299	0.421968
			-0.129594	0.42224
			-0.129196	0.422512
			-0.12891	0.422784
			-0.12879	0.423056
			-0.128786	0.423328
			-0.128057	0.4236
			-0.127646	0.423872
			-0.127564	0.424144
			-0.127426	0.424415
			-0.127316	0.424687
			-0.12709	0.424959
			-0.126937	0.425231
			-0.126491	0.425503
			-0.126286	0.425775
			-0.125965	0.426047
			-0.125955	0.426319
			-0.125698	0.426591
			-0.125401	0.426862
			-0.12532	0.427134
			-0.125132	0.427406
			-0.125037	0.427678
			-0.124889	0.42795
			-0.124833	0.428222
			-0.12465	0.428494
			-0.124413	0.428766
			-0.124366	0.429038
			-0.124329	0.429309
			-0.123608	0.429581
			-0.123473	0.429853
			-0.123384	0.430125
			-0.122618	0.430397
			-0.122315	0.430669
			-0.122112	0.430941
			-0.121792	0.431213
			-0.121737	0.431485
			-0.121516	0.431756
			-0.121302	0.432028
			-0.121225	0.4323
			-0.121214	0.432572
			-0.121143	0.432844
			-0.120745	0.433116
			-0.120643	0.433388
			-0.120615	0.43366
			-0.120575	0.433931
			-0.120565	0.434203
			-0.1205	0.434475
			-0.120297	0.434747
			-0.120075	0.435019
			-0.119977	0.435291
			-0.119795	0.435563
			-0.119647	0.435835
			-0.119091	0.436107
			-0.118799	0.436378
			-0.118455	0.43665
			-0.117998	0.436922
			-0.11776	0.437194
			-0.1176	0.437466
			-0.117529	0.437738
			-0.117165	0.43801
			-0.116489	0.438282
			-0.115935	0.438554
			-0.115665	0.438825
			-0.115587	0.439097
			-0.115426	0.439369
			-0.114376	0.439641
			-0.113853	0.439913
			-0.113771	0.440185
			-0.113497	0.440457
			-0.11339	0.440729
			-0.113315	0.441001
			-0.113066	0.441272
			-0.113005	0.441544
			-0.112608	0.441816
			-0.112461	0.442088
			-0.112345	0.44236
			-0.11206	0.442632
			-0.111727	0.442904
			-0.111641	0.443176
			-0.111344	0.443448
			-0.111166	0.443719
			-0.110803	0.443991
			-0.110679	0.444263
			-0.110104	0.444535
			-0.110045	0.444807
			-0.109495	0.445079
			-0.109477	0.445351
			-0.109387	0.445623
			-0.108829	0.445895
			-0.108744	0.446166
			-0.108345	0.446438
			-0.108317	0.44671
			-0.1078	0.446982
			-0.107512	0.447254
			-0.107069	0.447526
			-0.106711	0.447798
			-0.106073	0.44807
			-0.106067	0.448341
			-0.105721	0.448613
			-0.105548	0.448885
			-0.105123	0.449157
			-0.105045	0.449429
			-0.104597	0.449701
			-0.104334	0.449973
			-0.104106	0.450245
			-0.104038	0.450517
			-0.103858	0.450788
			-0.103106	0.45106
			-0.103089	0.451332
			-0.1028	0.451604
			-0.102737	0.451876
			-0.102654	0.452148
			-0.102415	0.45242
			-0.102168	0.452692
			-0.101115	0.452964
			-0.101104	0.453235
			-0.101058	0.453507
			-0.100994	0.453779
			-0.100025	0.454051
			-0.0999898	0.454323
			-0.0998568	0.454595
			-0.0995091	0.454867
			-0.0994687	0.455139
			-0.0993224	0.455411
			-0.099058	0.455682
			-0.0984676	0.455954
			-0.0983906	0.456226
			-0.0982169	0.456498
			-0.0977613	0.45677
			-0.0970642	0.457042
			-0.0963513	0.457314
			-0.0962593	0.457586
			-0.0956817	0.457858
			-0.094893	0.458129
			-0.0948827	0.458401
			-0.094873	0.458673
			-0.094574	0.458945
			-0.094555	0.459217
			-0.0942672	0.459489
			-0.0940206	0.459761
			-0.0939236	0.460033
			-0.0937817	0.460305
			-0.0936849	0.460576
			-0.0936743	0.460848
			-0.0935764	0.46112
			-0.093427	0.461392
			-0.0929877	0.461664
			-0.0927561	0.461936
			-0.0926782	0.462208
			-0.0923634	0.46248
			-0.0920664	0.462751
			-0.0916242	0.463023
			-0.0914791	0.463295
			-0.0914518	0.463567
			-0.0914016	0.463839
			-0.0911653	0.464111
			-0.0910247	0.464383
			-0.0907354	0.464655
			-0.0907293	0.464927
			-0.0906549	0.465198
			-0.090628	0.46547
			-0.0902935	0.465742
			-0.0895218	0.466014
			-0.089496	0.466286
			-0.0892751	0.466558
			-0.0891622	0.46683
			-0.089003	0.467102
			-0.0888275	0.467374
			-0.0885359	0.467645
			-0.0884424	0.467917
			-0.0882847	0.468189
			-0.0881617	0.468461
			-0.0874979	0.468733
			-0.0869482	0.469005
			-0.0868575	0.469277
			-0.0865246	0.469549
			-0.0862086	0.469821
			-0.0859713	0.470092
			-0.0859463	0.470364
			-0.0858241	0.470636
			-0.0853833	0.470908
			-0.0848807	0.47118
			-0.0845133	0.471452
			-0.0841979	0.471724
			-0.0839219	0.471996
			-0.0836207	0.472268
			-0.0832933	0.472539
			-0.0830859	0.472811
			-0.0829979	0.473083
			-0.0828437	0.473355
			-0.0824312	0.473627
			-0.0821636	0.473899
			-0.0821551	0.474171
			-0.0820887	0.474443
			-0.0815072	0.474715
			-0.0813494	0.474986
			-0.0812094	0.475258
			-0.0809267	0.47553
			-0.0805771	0.475802
			-0.08026	0.476074
			-0.0800425	0.476346
			-0.0798299	0.476618
			-0.0793763	0.47689
			-0.0788638	0.477162
			-0.0784003	0.477433
			-0.0782543	0.477705
			-0.0782104	0.477977
			-0.0778848	0.478249
			-0.0774713	0.478521
			-0.0769463	0.478793
			-0.0764666	0.479065
			-0.0763639	0.479337
			-0.0762436	0.479608
			-0.0755415	0.47988
			-0.0748162	0.480152
			-0.0745768	0.480424
			-0.0741368	0.480696
			-0.073874	0.480968
			-0.0736992	0.48124
			-0.0736574	0.481512
			-0.0734919	0.481784
			-0.0732591	0.482055
			-0.073067	0.482327
			-0.0728856	0.482599
			-0.0725879	0.482871
			-0.0725002	0.483143
			-0.0724512	0.483415
			-0.0724436	0.483687
			-0.0723751	0.483959
			-0.0721847	0.484231
			-0.0721582	0.484502
			-0.0721552	0.484774
			-0.0719716	0.485046
			-0.0711339	0.485318
			-0.0710776	0.48559
			-0.0708082	0.485862
			-0.0704596	0.486134
			-0.0704486	0.486406
			-0.0700785	0.486678
			-0.0698991	0.486949
			-0.0695011	0.487221
			-0.0693424	0.487493
			-0.0691084	0.487765
			-0.0684987	0.488037
			-0.0684799	0.488309
			-0.0678768	0.488581
			-0.0678608	0.488853
			-0.0676935	0.489125
			-0.0676437	0.489396
			-0.0675277	0.489668
			-0.0673766	0.48994
			-0.0673021	0.490212
			-0.0671564	0.490484
			-0.0668649	0.490756
			-0.0664802	0.491028
			-0.0663739	0.4913
			-0.0663735	0.491572
			-0.0657494	0.491843
			-0.0654568	0.492115
			-0.0648583	0.492387
			-0.0648526	0.492659
			-0.0648073	0.492931
			-0.0647169	0.493203
			-0.0640536	0.493475
			-0.0639396	0.493747
			-0.0637229	0.494018
			-0.0631561	0.49429
			-0.0630683	0.494562
			-0.0627124	0.494834
			-0.0623996	0.495106
			-0.0620876	0.495378
			-0.062063	0.49565
			-0.0619667	0.495922
			-0.0616529	0.496194
			-0.0613966	0.496465
			-0.0611141	0.496737
			-0.0608697	0.497009
			-0.0597783	0.497281
			-0.0589998	0.497553
			-0.0588327	0.497825
			-0.0586735	0.498097
			-0.0584091	0.498369
			-0.0579507	0.498641
			-0.0578205	0.498912
			-0.057648	0.499184
			-0.0572864	0.499456
			-0.0572002	0.499728
			-0.0571775	0.5
			-0.0570958	0.500272
			-0.0567251	0.500544
			-0.056641	0.500816
			-0.0566293	0.501088
			-0.0565481	0.501359
			-0.0562938	0.501631
			-0.0553724	0.501903
			-0.0546896	0.502175
			-0.0545782	0.502447
			-0.0542696	0.502719
			-0.0541096	0.502991
			-0.0539683	0.503263
			-0.0538395	0.503535
			-0.0538045	0.503806
			-0.0537701	0.504078
			-0.0537029	0.50435
			-0.0534316	0.504622
			-0.0529968	0.504894
			-0.0525466	0.505166
			-0.052461	0.505438
			-0.0522063	0.50571
			-0.0519899	0.505982
			-0.0518364	0.506253
			-0.0514569	0.506525
			-0.0510602	0.506797
			-0.0508868	0.507069
			-0.0503767	0.507341
			-0.0503509	0.507613
			-0.0503019	0.507885
			-0.0495519	0.508157
			-0.0492871	0.508428
			-0.0491065	0.5087
			-0.0483363	0.508972
			-0.0476907	0.509244
			-0.0473523	0.509516
			-0.0467931	0.509788
			-0.0466303	0.51006
			-0.0466191	0.510332
			-0.046383	0.510604
			-0.0462819	0.510875
			-0.0461494	0.511147
			-0.045824	0.511419
			-0.0456537	0.511691
			-0.045559	0.511963
			-0.0454676	0.512235
			-0.0451105	0.512507
			-0.0450744	0.512779
			-0.045041	0.513051
			-0.0450014	0.513322
			-0.0448887	0.513594
			-0.0447773	0.513866
			-0.0445115	0.514138
			-0.0439572	0.51441
			-0.0437129	0.514682
			-0.0427962	0.514954
			-0.0427846	0.515226
			-0.0425548	0.515498
			-0.0423077	0.515769
			-0.0421937	0.516041
			-0.0419058	0.516313
			-0.0416716	0.516585
			-0.0415543	0.516857
			-0.0411664	0.517129
			-0.041063	0.517401
			-0.0407927	0.517673
			-0.040489	0.517945
			-0.0404104	0.518216
			-0.0399074	0.518488
			-0.0398318	0.51876
			-0.0398178	0.519032
			-0.0395469	0.519304
			-0.0394785	0.519576
			-0.0394656	0.519848
			-0.0393902	0.52012
			-0.0391644	0.520392
			-0.0389771	0.520663
			-0.0388641	0.520935
			-0.0387941	0.521207
			-0.0386826	0.521479
			-0.0382418	0.521751
			-0.0381435	0.522023
			-0.0372391	0.522295
			-0.037057	0.522567
			-0.036501	0.522838
			-0.0362762	0.52311
			-0.0359489	0.523382
			-0.0358499	0.523654
			-0.0355693	0.523926
			-0.035451	0.524198
			-0.0354446	0.52447
			-0.0348868	0.524742
			-0.034845	0.525014
			-0.034754	0.525285
			-0.0346389	0.525557
			-0.0346107	0.525829
			-0.034358	0.526101
			-0.0342703	0.526373
			-0.0339131	0.526645
			-0.0337722	0.526917
			-0.033695	0.527189
			-0.0336858	0.527461
			-0.033127	0.527732
			-0.0323603	0.528004
			-0.0319063	0.528276
			-0.0317439	0.528548
			-0.0316833	0.52882
			-0.0308521	0.529092
			-0.0308361	0.529364
			-0.0307491	0.529636
			-0.0306876	0.529908
			-0.0306704	0.530179
			-0.0303733	0.530451
			-0.0303318	0.530723
			-0.029677	0.530995
			-0.0295467	0.531267
			-0.029502	0.531539
			-0.0293949	0.531811
			-0.0286935	0.532083
			-0.0286383	0.532355
			-0.028634	0.532626
			-0.0284779	0.532898
			-0.0281964	0.53317
			-0.0278455	0.533442
			-0.0278415	0.533714
			-0.0277585	0.533986
			-0.027606	0.534258
			-0.0274846	0.53453
			-0.0270072	0.534802
			-0.0263831	0.535073
			-0.0261534	0.535345
			-0.0260446	0.535617
			-0.025841	0.535889
			-0.0258283	0.536161
			-0.0257129	0.536433
			-0.0255781	0.536705
			-0.0253766	0.536977
			-0.0253549	0.537249
			-0.0252386	0.53752
			-0.0247483	0.537792
			-0.0247176	0.538064
			-0.0243365	0.538336
			-0.0243158	0.538608
			-0.0242662	0.53888
			-0.0238815	0.539152
			-0.0238208	0.539424
			-0.0237282	0.539695
			-0.0232476	0.539967
			-0.0230677	0.540239
			-0.0229684	0.540511
			-0.0229629	0.540783
			-0.0228947	0.541055
			-0.0226113	0.541327
			-0.0224482	0.541599
			-0.0220577	0.541871
			-0.0220349	0.542142
			-0.0217974	0.542414
			-0.0217963	0.542686
			-0.0216482	0.542958
			-0.021501	0.54323
[truncated: 1,680 more rows]
