# Supplementary material for: YTHDC1 mediates nuclear export of N6-methyladenosine methylated mRNAs
Source: eLife. 2017 Oct 6;6:e31311. doi: 10.7554/eLife.31311 (PMC5648532; doi:10.7554/eLife.31311)
Supplement: Supplementary file 1. — Related to Figure 3, Figure 6, Figure 7. [file elife-31311-supp1.xlsx]

## Sheet: Summary of Sequencing Data
Sample	Library Kit	Trimmed Sequence	Input Reads	Mapped Reads	Mapping %
PAR-CLIP Rep-1	Illumina TruSeq Small RNA	TGGAATTC	26397310	11105020	42.0688
PAR-CLIP Rep-2	NEBNext Small RNA	AGATCGGA	29504089	14980184	50.7732
Input PolyA	Illumina TruSeq Stranded mRNA	GATCGGAA	12760946	12098257	94.8069
YTHDC1 RIP-Seq PolyA	Illumina TruSeq Stranded mRNA	GATCGGAA	11687626	10577134	90.4986
Input RiboMinus	Illumina TruSeq Stranded mRNA	GATCGGAA	13670249	10355090	75.7491
YTHDC1 RIP-Seq RiboMinus	Illumina TruSeq Stranded mRNA	GATCGGAA	14399290	11718403	81.3818
siControl Cytoplasm	Illumina TruSeq Stranded mRNA	GATCGGAA	23190853	20289051	87.4873
siControl Nuclear	Illumina TruSeq Stranded mRNA	GATCGGAA	21699234	18633640	85.8723
siControl Total	Illumina TruSeq Stranded mRNA	GATCGGAA	22726850	18178491	79.9868
siYT521B Cytoplasm	Illumina TruSeq Stranded mRNA	GATCGGAA	22577279	18464045	81.7815
siYT521B Nuclear	Illumina TruSeq Stranded mRNA	GATCGGAA	22172589	19594737	88.3737
siYT521B Total	Illumina TruSeq Stranded mRNA	GATCGGAA	22720790	18042335	79.4089
siControl Cytoplasm re	Illumina TruSeq Stranded mRNA	GATCGGAA	28774263	21993469	76.4345
siControl Nuclear re	Illumina TruSeq Stranded mRNA	GATCGGAA	39017948	35503418	90.9925
siControl Total re	Illumina TruSeq Stranded mRNA	GATCGGAA	34043437	30601230	89.8888
siYTHDC1 Cytoplasm	Illumina TruSeq Stranded mRNA	GATCGGAA	37544170	33403150	88.9703
siYTHDC1 Nuclear	Illumina TruSeq Stranded mRNA	GATCGGAA	35939441	32696292	90.9761
siYTHDC1 Total	Illumina TruSeq Stranded mRNA	GATCGGAA	39158766	34157190	87.2274
siControl PE150 Rep-1	Illumina TruSeq Stranded mRNA	GATCGGAA	47146434	35714636	75.7526
siControl PE150 Rep-2	Illumina TruSeq Stranded mRNA	GATCGGAA	46423233	32850925	70.764
siYTHDC1 PE150	Illumina TruSeq Stranded mRNA	GATCGGAA	44592513	33010131	74.0262
siYT521B PE150	Illumina TruSeq Stranded mRNA	GATCGGAA	67926702	51558269	75.9028
siControl Input Rep-1	Illumina TruSeq Stranded mRNA	GATCGGAA	54176735	52927420	97.694
siControl Input Rep-2	Illumina TruSeq Stranded mRNA	GATCGGAA	36421306	35536569	97.5708
siYTHDC1 Input Rep-1	Illumina TruSeq Stranded mRNA	GATCGGAA	38357844	37430706	97.5829
siYTHDC1 Input Rep-2	Illumina TruSeq Stranded mRNA	GATCGGAA	19219310	18760557	97.6131
siControl NXF1 RIP Rep-1	Illumina TruSeq Stranded mRNA	GATCGGAA	18722520	18043551	96.3735
siControl SRSF3 RIP Rep-1	Illumina TruSeq Stranded mRNA	GATCGGAA	31585955	30925449	97.9089
siYTHDC1 NXF1 RIP Rep-1	Illumina TruSeq Stranded mRNA	GATCGGAA	56436583	53320911	94.4793
siYTHDC1 SRSF3 RIP Rep-1	Illumina TruSeq Stranded mRNA	GATCGGAA	30960780	30266156	97.7564
siControl NXF1 RIP Rep-2	Illumina TruSeq Stranded mRNA	GATCGGAA	30117858	28910866	95.9924
siControl SRSF3 RIP Rep-2	Illumina TruSeq Stranded mRNA	GATCGGAA	39525180	38736896	98.0056
siYTHDC1 NXF1 RIP Rep-2	Illumina TruSeq Stranded mRNA	GATCGGAA	27723899	25974401	93.6896
siYTHDC1 SRSF3 RIP Rep-2	Illumina TruSeq Stranded mRNA	GATCGGAA	35329577	34391709	97.3454
Table 1 - Summary of high-throughput sequencing data. Related to Figure 3, Figure 6, Figure 7.
